# Supplementary material for: Simplifying glycan monitoring of complex antigens such as the SARS-CoV-2 spike to accelerate vaccine development
Source: Commun Chem. 2023 Sep 8;6:189. doi: 10.1038/s42004-023-00988-1 (PMC10491790; doi:10.1038/s42004-023-00988-1)
Supplement: Supplementary file 4 — Supplementary Data 1 [file 42004_2023_988_MOESM4_ESM.xlsx]

## Sheet: N17_Tr
N17_Tr
	PRO1-468	PRO1-469	PRO1-470	PRO1-471	PRO1-472	Values <1% set to 0%		HexNAc	Man	Gal	Fuc	NeuAc		PRO1-468	HexNAc	Man	Gal	Fuc	NeuAc		PRO1-469	HexNAc	Man	Gal	Fuc	NeuAc		PRO1-470	HexNAc	Man	Gal	Fuc	NeuAc		PRO1-471	HexNAc	Man	Gal	Fuc	NeuAc		PRO1-472	HexNAc	Man	Gal	Fuc	NeuAc
FA1	0	0.0609043	0	0.0399097	0			3	3	0	1	0			0	0	0	0	0			0.182713	0.182713	0	0.0609043	0			0	0	0	0	0			0.119729	0.119729	0	0.0399097	0			0	0	0	0	0
FA2	0	0.33615	0	0.165927	0			4	3	0	1	0			0	0	0	0	0			1.3446	1.00845	0	0.33615	0			0	0	0	0	0			0.663709	0.497782	0	0.165927	0			0	0	0	0	0
FA2G1	0	1	0	0.28744	0			4	3	1	1	0			0	0	0	0	0			4	3	1	1	0			0	0	0	0	0			1.14976	0.86232	0.28744	0.28744	0			0	0	0	0	0
FA2G2	0	0.429035	0	0.214695	0			4	3	2	1	0			0	0	0	0	0			1.71614	1.28711	0.85807	0.429035	0			0	0	0	0	0			0.85878	0.644085	0.42939	0.214695	0			0	0	0	0	0
FA3	0	0.207222	0	0.0603454	0			5	3	0	1	0			0	0	0	0	0			1.03611	0.621667	0	0.207222	0			0	0	0	0	0			0.301727	0.181036	0	0.0603454	0			0	0	0	0	0
FA3G1	0	0.533211	0	0.0617008	0			5	3	1	1	0			0	0	0	0	0			2.66606	1.59963	0.533211	0.533211	0			0	0	0	0	0			0.308504	0.185102	0.0617008	0.0617008	0			0	0	0	0	0
FA3G2	0	0.355241	0	0.0440061	0			5	3	2	1	0			0	0	0	0	0			1.7762	1.06572	0.710482	0.355241	0			0	0	0	0	0			0.220031	0.132018	0.0880122	0.0440061	0			0	0	0	0	0
FA3G3	0	0.239789	0	0.0660606	0			5	3	3	1	0			0	0	0	0	0			1.19894	0.719366	0.719366	0.239789	0			0	0	0	0	0			0.330303	0.198182	0.198182	0.0660606	0			0	0	0	0	0
FA4	0	0.0579399	0	0.0117576	0			6	3	0	1	0			0	0	0	0	0			0.347639	0.17382	0	0.0579399	0			0	0	0	0	0			0.0705453	0.0352727	0	0.0117576	0			0	0	0	0	0
FA4G1	0	0.14421	0	0	0			6	3	1	1	0			0	0	0	0	0			0.865258	0.432629	0.14421	0.14421	0			0	0	0	0	0			0	0	0	0	0			0	0	0	0	0
FA4G2	0	0.273677	0	0	0			6	3	2	1	0			0	0	0	0	0			1.64206	0.82103	0.547353	0.273677	0			0	0	0	0	0			0	0	0	0	0			0	0	0	0	0
FA4G3	0	0.197154	0	0	0			6	3	3	1	0			0	0	0	0	0			1.18292	0.591462	0.591462	0.197154	0			0	0	0	0	0			0	0	0	0	0			0	0	0	0	0
FA4G4	0	0.1393	0	0.0125986	0			6	3	4	1	0			0	0	0	0	0			0.835798	0.417899	0.557199	0.1393	0			0	0	0	0	0			0.0755916	0.0377958	0.0503944	0.0125986	0			0	0	0	0	0
Man4	0	0	0	0	0.096203			2	4	0	0	0			0	0	0	0	0			0	0	0	0	0			0	0	0	0	0			0	0	0	0	0			0.192406	0.384812	0	0	0
Man5	0.152653	0.0353078	0.12488	0.0549833	0.162718			2	5	0	0	0			0.305306	0.763266	0	0	0			0.0706155	0.176539	0	0	0			0.24976	0.624399	0	0	0			0.109967	0.274917	0	0	0			0.325437	0.813592	0	0	0
Man7	0	0	0	0	0.0574209			2	7	0	0	0			0	0	0	0	0			0	0	0	0	0			0	0	0	0	0			0	0	0	0	0			0.114842	0.401946	0	0	0
Man8	0	0	0	0	0.337798			2	8	0	0	0			0	0	0	0	0			0	0	0	0	0			0	0	0	0	0			0	0	0	0	0			0.675597	2.70239	0	0	0
Man9	0	0	0	0	1			2	9	0	0	0			0	0	0	0	0			0	0	0	0	0			0	0	0	0	0			0	0	0	0	0			2	9	0	0	0
FA2G1S1	0	0	0	0.71457	0			4	3	1	1	1			0	0	0	0	0			0	0	0	0	0			0	0	0	0	0			2.85828	2.14371	0.71457	0.71457	0.71457			0	0	0	0	0
FA2G2S1	0	0	0	1	0			4	3	2	1	1			0	0	0	0	0			0	0	0	0	0			0	0	0	0	0			4	3	2	1	1			0	0	0	0	0
FA2G2S2	0	0	0	0.190631	0			4	3	2	1	2			0	0	0	0	0			0	0	0	0	0			0	0	0	0	0			0.762525	0.571894	0.381262	0.190631	0.381262			0	0	0	0	0
FA3G1S1	0	0	0	0.156278	0			5	3	1	1	1			0	0	0	0	0			0	0	0	0	0			0	0	0	0	0			0.781392	0.468835	0.156278	0.156278	0.156278			0	0	0	0	0
FA3G2S1	0	0.021965	0	0.12552	0			5	3	2	1	1			0	0	0	0	0			0.109825	0.065895	0.04393	0.021965	0.021965			0	0	0	0	0			0.6276	0.37656	0.25104	0.12552	0.12552			0	0	0	0	0
FA3G2S2	0	0	0	0.074746	0			5	3	2	1	2			0	0	0	0	0			0	0	0	0	0			0	0	0	0	0			0.37373	0.224238	0.149492	0.074746	0.149492			0	0	0	0	0
FA3G3S1	0	0.0303185	0	0.261092	0			5	3	3	1	1			0	0	0	0	0			0.151592	0.0909554	0.0909554	0.0303185	0.0303185			0	0	0	0	0			1.30546	0.783275	0.783275	0.261092	0.261092			0	0	0	0	0
FA3G3S2	0	0	0	0.203796	0			5	3	3	1	2			0	0	0	0	0			0	0	0	0	0			0	0	0	0	0			1.01898	0.611388	0.611388	0.203796	0.407592			0	0	0	0	0
FA4G2S2	0	0	0	0.0549152	0			6	3	2	1	2			0	0	0	0	0			0	0	0	0	0			0	0	0	0	0			0.329491	0.164746	0.10983	0.0549152	0.10983			0	0	0	0	0
FA4G4S1	0	0.0589759	0	0.0590274	0			6	3	4	1	1			0	0	0	0	0			0.353855	0.176928	0.235904	0.0589759	0.0589759			0	0	0	0	0			0.354164	0.177082	0.23611	0.0590274	0.0590274			0	0	0	0	0
FA4G4S2	0	0	0	0.135056	0			6	3	4	1	2			0	0	0	0	0			0	0	0	0	0			0	0	0	0	0			0.810333	0.405167	0.540222	0.135056	0.270111			0	0	0	0	0
A1	0.182243	0	0.206158	0	0			3	3	0	0	0			0.546728	0.546728	0	0	0			0	0	0	0	0			0.618475	0.618475	0	0	0			0	0	0	0	0			0	0	0	0	0
A2	0.508201	0	0.767652	0	0			4	3	0	0	0			2.03281	1.5246	0	0	0			0	0	0	0	0			3.07061	2.30296	0	0	0			0	0	0	0	0			0	0	0	0	0
A2G1	0.403708	0	1	0	0			4	3	1	0	0			1.61483	1.21112	0.403708	0	0			0	0	0	0	0			4	3	1	0	0			0	0	0	0	0			0	0	0	0	0
A2G2	0.300766	0	0.707014	0	0			4	3	2	0	0			1.20307	0.902299	0.601533	0	0			0	0	0	0	0			2.82805	2.12104	1.41403	0	0			0	0	0	0	0			0	0	0	0	0
A3	0.371141	0	0.626342	0	0			5	3	0	0	0			1.8557	1.11342	0	0	0			0	0	0	0	0			3.13171	1.87903	0	0	0			0	0	0	0	0			0	0	0	0	0
A3G1	0.22834	0	0.927089	0	0			5	3	1	0	0			1.1417	0.685019	0.22834	0	0			0	0	0	0	0			4.63544	2.78127	0.927089	0	0			0	0	0	0	0			0	0	0	0	0
A3G2	0.14298	0	0.668575	0	0			5	3	2	0	0			0.714898	0.428939	0.285959	0	0			0	0	0	0	0			3.34288	2.00573	1.33715	0	0			0	0	0	0	0			0	0	0	0	0
A3G3	0.155215	0	0.603122	0	0			5	3	3	0	0			0.776073	0.465644	0.465644	0	0			0	0	0	0	0			3.01561	1.80937	1.80937	0	0			0	0	0	0	0			0	0	0	0	0
A4	0.0705266	0	0.203622	0	0			6	3	0	0	0			0.42316	0.21158	0	0	0			0	0	0	0	0			1.22173	0.610866	0	0	0			0	0	0	0	0			0	0	0	0	0
A4G1	0.0674514	0	0.408179	0	0			6	3	1	0	0			0.404709	0.202354	0.0674514	0	0			0	0	0	0	0			2.44907	1.22454	0.408179	0	0			0	0	0	0	0			0	0	0	0	0
A4G2	0	0	0.761494	0	0			6	3	2	0	0			0	0	0	0	0			0	0	0	0	0			4.56896	2.28448	1.52299	0	0			0	0	0	0	0			0	0	0	0	0
A4G3	0.0476137	0	0.532026	0	0			6	3	3	0	0			0.285682	0.142841	0.142841	0	0			0	0	0	0	0			3.19216	1.59608	1.59608	0	0			0	0	0	0	0			0	0	0	0	0
A4G4	0.0555086	0	0.575596	0	0			6	3	4	0	0			0.333052	0.166526	0.222034	0	0			0	0	0	0	0			3.45357	1.72679	2.30238	0	0			0	0	0	0	0			0	0	0	0	0
A2G1S1	0.954999	0	0	0	0			4	3	1	0	1			3.82	2.865	0.954999	0	0.954999			0	0	0	0	0			0	0	0	0	0			0	0	0	0	0			0	0	0	0	0
A2G2S1	1	0	0.0112697	0	0			4	3	2	0	1			4	3	2	0	1			0	0	0	0	0			0.0450786	0.033809	0.0225393	0	0.0112697			0	0	0	0	0			0	0	0	0	0
A2G2S2	0.327688	0	0	0	0			4	3	2	0	2			1.31075	0.983063	0.655375	0	0.655375			0	0	0	0	0			0	0	0	0	0			0	0	0	0	0			0	0	0	0	0
A3G1S1	0.603816	0	0	0	0			5	3	1	0	1			3.01908	1.81145	0.603816	0	0.603816			0	0	0	0	0			0	0	0	0	0			0	0	0	0	0			0	0	0	0	0
A3G2S1	0.466852	0	0.0144639	0	0			5	3	2	0	1			2.33426	1.40056	0.933704	0	0.466852			0	0	0	0	0			0.0723194	0.0433916	0.0289278	0	0.0144639			0	0	0	0	0			0	0	0	0	0
A3G2S2	0.334055	0	0	0	0			5	3	2	0	2			1.67027	1.00216	0.668109	0	0.668109			0	0	0	0	0			0	0	0	0	0			0	0	0	0	0			0	0	0	0	0
A3G3S1	0.5889	0	0.0386595	0	0			5	3	3	0	1			2.9445	1.7667	1.7667	0	0.5889			0	0	0	0	0			0.193297	0.115978	0.115978	0	0.0386595			0	0	0	0	0			0	0	0	0	0
A3G3S2	0.541816	0	0	0	0			5	3	3	0	2			2.70908	1.62545	1.62545	0	1.08363			0	0	0	0	0			0	0	0	0	0			0	0	0	0	0			0	0	0	0	0
A3G3S3	0.153034	0	0	0	0			5	3	3	0	3			0.765168	0.459101	0.459101	0	0.459101			0	0	0	0	0			0	0	0	0	0			0	0	0	0	0			0	0	0	0	0
A4G1S1	0.155689	0	0.0140885	0	0			6	3	1	0	1			0.934132	0.467066	0.155689	0	0.155689			0	0	0	0	0			0.0845311	0.0422655	0.0140885	0	0.0140885			0	0	0	0	0			0	0	0	0	0
A4G2S1	0.260264	0	0.114374	0	0			6	3	2	0	1			1.56159	0.780793	0.520529	0	0.260264			0	0	0	0	0			0.686243	0.343121	0.228748	0	0.114374			0	0	0	0	0			0	0	0	0	0
A4G2S2	0.467134	0	0	0	0			6	3	2	0	2			2.8028	1.4014	0.934267	0	0.934267			0	0	0	0	0			0	0	0	0	0			0	0	0	0	0			0	0	0	0	0
A4G3S1	0.191058	0	0.0943295	0	0			6	3	3	0	1			1.14635	0.573174	0.573174	0	0.191058			0	0	0	0	0			0.565977	0.282988	0.282988	0	0.0943295			0	0	0	0	0			0	0	0	0	0
A4G3S2	0.398653	0	0	0	0			6	3	3	0	2			2.39192	1.19596	1.19596	0	0.797306			0	0	0	0	0			0	0	0	0	0			0	0	0	0	0			0	0	0	0	0
A4G3S3	0.0680038	0	0	0	0			6	3	3	0	3			0.408023	0.204012	0.204012	0	0.204012			0	0	0	0	0			0	0	0	0	0			0	0	0	0	0			0	0	0	0	0
A4G4S1	0.303035	0	0.138382	0	0			6	3	4	0	1			1.81821	0.909106	1.21214	0	0.303035			0	0	0	0	0			0.830292	0.415146	0.553528	0	0.138382			0	0	0	0	0			0	0	0	0	0
A4G4S2	0.869009	0	0	0	0			6	3	4	0	2			5.21406	2.60703	3.47604	0	1.73802			0	0	0	0	0			0	0	0	0	0			0	0	0	0	0			0	0	0	0	0
A4G4S3	0.417608	0	0	0	0			6	3	4	0	3			2.50565	1.25282	1.67043	0	1.25282			0	0	0	0	0			0	0	0	0	0			0	0	0	0	0			0	0	0	0	0
A4G4S4	0.20553	0	0	0	0			6	3	4	0	4			1.23318	0.61659	0.82212	0	0.82212			0	0	0	0	0			0	0	0	0	0			0	0	0	0	0			0	0	0	0	0
															54.2267	33.2858	22.8491	0	13.1394			19.4803	12.4318	6.03214	4.08509	0.111259			42.2558	25.8617	13.5641	0	0.425567			17.4306	12.0951	7.04859	3.94007	3.63477			3.30828	13.3027	0	0	0
Not glycosylated	0.43187	0.348346	0.345933	0.168713	0.0587156									Average Composition	4.93262	3.02777	2.07842	0	1.1952		Average Composition	4.72778	3.01714	1.46397	0.991431	0.0270021		Average Composition	4.94954	3.02926	1.5888	0	0.0498478		Average Composition	4.36304	3.02753	1.76433	0.986237	0.909818		Average Composition	2	8.04208	0	0	0
Sum	10.9935	4.1204	8.53732	3.99506	1.65414
SUMMARY
Non-glycosylated	0.0377992	0.0779516	0.0389422	0.0405194	0.0342793
0NeuAc	0.244358	0.972998	0.950152	0.255172	1
1NeuAc	0.411572	0.0270021	0.0498478	0.579839	0
2NeuAc	0.267281	0	0	0.16499	0
3NeuAc	0.0580931	0	0	0	0
4NeuAc	0.0186956	0	0	0	0
	1	1	1	1	1
Average NeuAc	1.1952	0.0270021	0.0498478	0.909818	0
High Mannose	0.0138858	0.00856902	0.0146275	0.0137628	1
Hybrid	0	0	0	0	0
Biantennary	0.317948	0.428401	0.291185	0.644112	0
Triantennary	0.326206	0.336799	0.337138	0.263712	0
Tetraantennary	0.325382	0.211449	0.332902	0.0684231	0
Other	0.0165773	0.0147812	0.0241479	0.00998976	0
	1	1	1	1	1
Fully Gal	0.447366	0.217799	0.242938	0.536402	0
Partial Gal	0.538749	0.773632	0.742434	0.449835	0
Other	0.0138858	0.00856902	0.0146275	0.0137628	1
	1	1	1	1	1
Fucosylated	0	0.991431	0	0.986237	0
Afucosylated	0.986114	0	0.985372	0	0
High Mannose	0.0138858	0.00856902	0.0146275	0.0137628	1
	1	1	1	1	1

## Sheet: N61_al1
N61_AL1
	PRO1-468	PRO1-469	PRO1-470	PRO1-471	PRO1-472	Values <1% set to 0%		HexNAc	Man	Gal	Fuc	NeuAc		PRO1-468	HexNAc	Man	Gal	Fuc	NeuAc		PRO1-469	HexNAc	Man	Gal	Fuc	NeuAc		PRO1-470	HexNAc	Man	Gal	Fuc	NeuAc		PRO1-471	HexNAc	Man	Gal	Fuc	NeuAc		PRO1-472	HexNAc	Man	Gal	Fuc	NeuAc
FA2	0	0.0728463	0	0.0282683	0			4	3	0	1	0			0	0	0	0	0			0.291385	0.218539	0	0.0728463	0			0	0	0	0	0			0.113073	0.084805	0	0.0282683	0			0	0	0	0	0
FA2G1	0	0.0972216	0	0.0425191	0			4	3	1	1	0			0	0	0	0	0			0.388886	0.291665	0.0972216	0.0972216	0			0	0	0	0	0			0.170076	0.127557	0.0425191	0.0425191	0			0	0	0	0	0
FA2G2	0	0.107634	0	0.124168	0			4	3	2	1	0			0	0	0	0	0			0.430537	0.322903	0.215269	0.107634	0			0	0	0	0	0			0.496673	0.372505	0.248336	0.124168	0			0	0	0	0	0
Man3	0.401624	1	0.504404	0.752273	0.0246729			2	3	0	0	0			0.803248	1.20487	0	0	0			2	3	0	0	0			1.00881	1.51321	0	0	0			1.50455	2.25682	0	0	0			0.0493459	0.0740188	0	0	0
Man4	0.143261	0.190699	0.179859	0.229687	1			2	4	0	0	0			0.286522	0.573044	0	0	0			0.381399	0.762797	0	0	0			0.359717	0.719435	0	0	0			0.459374	0.918747	0	0	0			2	4	0	0	0
Man5	1	0.65406	1	1	0.414826			2	5	0	0	0			2	5	0	0	0			1.30812	3.2703	0	0	0			2	5	0	0	0			2	5	0	0	0			0.829652	2.07413	0	0	0
Man6	0.322284	0.113275	0.23122	0.29018	0.047614			2	6	0	0	0			0.644567	1.9337	0	0	0			0.226549	0.679648	0	0	0			0.46244	1.38732	0	0	0			0.58036	1.74108	0	0	0			0.0952281	0.285684	0	0	0
Man8	0	0	0	0	0.448289			2	8	0	0	0			0	0	0	0	0			0	0	0	0	0			0	0	0	0	0			0	0	0	0	0			0.896578	3.58631	0	0	0
Man9	0	0	0	0	0.953079			2	9	0	0	0			0	0	0	0	0			0	0	0	0	0			0	0	0	0	0			0	0	0	0	0			1.90616	8.57771	0	0	0
A1	0.0857926	0.175407	0.150738	0.0939957	0			3	3	0	0	0			0.257378	0.257378	0	0	0			0.526221	0.526221	0	0	0			0.452215	0.452215	0	0	0			0.281987	0.281987	0	0	0			0	0	0	0	0
A1G1	0.127439	0.223295	0.136039	0.234197	0			3	3	1	0	0			0.382317	0.382317	0.127439	0	0			0.669886	0.669886	0.223295	0	0			0.408118	0.408118	0.136039	0	0			0.702592	0.702592	0.234197	0	0			0	0	0	0	0
A2	0.0603541	0.179673	0.146694	0.0868518	0			4	3	0	0	0			0.241416	0.181062	0	0	0			0.71869	0.539018	0	0	0			0.586775	0.440081	0	0	0			0.347407	0.260555	0	0	0			0	0	0	0	0
A2G1	0.109885	0.397844	0.250692	0.173084	0			4	3	1	0	0			0.43954	0.329655	0.109885	0	0			1.59138	1.19353	0.397844	0	0			1.00277	0.752077	0.250692	0	0			0.692336	0.519252	0.173084	0	0			0	0	0	0	0
A2G2	0.326823	0.773745	0.444301	0.84505	0			4	3	2	0	0			1.30729	0.980468	0.653645	0	0			3.09498	2.32124	1.54749	0	0			1.77721	1.3329	0.888603	0	0			3.3802	2.53515	1.6901	0	0			0	0	0	0	0
A1G1S1	0.0494144	0	0	0.0733693	0			3	3	1	0	1			0.148243	0.148243	0.0494144	0	0.0494144			0	0	0	0	0			0	0	0	0	0			0.220108	0.220108	0.0733693	0	0.0733693			0	0	0	0	0
A2G1S1	0.0365708	0	0	0.0624323	0			4	3	1	0	1			0.146283	0.109712	0.0365708	0	0.0365708			0	0	0	0	0			0	0	0	0	0			0.249729	0.187297	0.0624323	0	0.0624323			0	0	0	0	0
A2G2S1	0.172557	0.0105488	0	0.353218	0			4	3	2	0	1			0.690229	0.517671	0.345114	0	0.172557			0.0421951	0.0316463	0.0210976	0	0.0105488			0	0	0	0	0			1.41287	1.05965	0.706437	0	0.353218			0	0	0	0	0
															7.34703	11.6181	1.32207	0	0.258542			11.6702	13.8274	2.50222	0.277702	0.0105488			8.05805	12.0054	1.27533	0	0			12.6113	16.2681	3.23047	0.194956	0.48902			5.77696	18.5979	0	0	0
Not glycosylated	#N/A	#N/A	#N/A	#N/A	#N/A									Average Composition	2.59063	4.09665	0.466173	0	0.0911643		Average Composition	2.92029	3.46009	0.626142	0.0694907	0.00263967		Average Composition	2.64724	3.94401	0.418974	0	0		Average Composition	2.8732	3.70632	0.73599	0.0444162	0.111412		Average Composition	2	6.43863	0	0	0
Sum	2.836	3.99625	3.04395	4.38929	2.88848
SUMMARY
Non-glycosylated	#N/A	#N/A	#N/A	#N/A	#N/A
0NeuAc	0.908836	0.99736	1	0.888588	1
1NeuAc	0.0911643	0.00263967	0	0.111412	0
2NeuAc	0	0	0	0	0
3NeuAc	0	0	0	0	0
4NeuAc	0	0	0	0	0
	1	1	1	1	1
Average NeuAc	0.0911643	0.00263967	0	0.111412	0
High Mannose	0.65838	0.489968	0.629276	0.517655	1
Hybrid	0	0	0	0	0
Biantennary	0.249009	0.410263	0.276512	0.390858	0
Triantennary	0	0	0	0	0
Tetraantennary	0	0	0	0	0
Other	0.0926112	0.0997691	0.0942124	0.0914868	0
	1	1	1	1	1
Fully Gal	0.238446	0.279068	0.190654	0.371359	0
Partial Gal	0.103174	0.230964	0.18007	0.110986	0
Other	0.65838	0.489968	0.629276	0.517655	1
	1	1	1	1	1
Fucosylated	0	0.0694907	0	0.0444162	0
Afucosylated	0.34162	0.440541	0.370724	0.437929	0
High Mannose	0.65838	0.489968	0.629276	0.517655	1
	1	1	1	1	1

## Sheet: N61_al2
N61_AL2
	PRO1-468	PRO1-469	PRO1-470	PRO1-471	PRO1-472	Values <1% set to 0%		HexNAc	Man	Gal	Fuc	NeuAc		PRO1-468	HexNAc	Man	Gal	Fuc	NeuAc		PRO1-469	HexNAc	Man	Gal	Fuc	NeuAc		PRO1-470	HexNAc	Man	Gal	Fuc	NeuAc		PRO1-471	HexNAc	Man	Gal	Fuc	NeuAc		PRO1-472	HexNAc	Man	Gal	Fuc	NeuAc
FA2	0	0.0620755	0	0.0208277	0			4	3	0	1	0			0	0	0	0	0			0.248302	0.186227	0	0.0620755	0			0	0	0	0	0			0.0833109	0.0624831	0	0.0208277	0			0	0	0	0	0
FA2G1	0	0.113082	0	0.0424314	0			4	3	1	1	0			0	0	0	0	0			0.452329	0.339246	0.113082	0.113082	0			0	0	0	0	0			0.169726	0.127294	0.0424314	0.0424314	0			0	0	0	0	0
FA2G2	0	0.175356	0	0.182076	0			4	3	2	1	0			0	0	0	0	0			0.701422	0.526067	0.350711	0.175356	0			0	0	0	0	0			0.728304	0.546228	0.364152	0.182076	0			0	0	0	0	0
Man3	0.435241	1	0.400911	0.774735	0.0106473			2	3	0	0	0			0.870482	1.30572	0	0	0			2	3	0	0	0			0.801823	1.20273	0	0	0			1.54947	2.3242	0	0	0			0.0212945	0.0319418	0	0	0
Man4	0.155961	0.185807	0.118741	0.202682	0.193923			2	4	0	0	0			0.311921	0.623843	0	0	0			0.371615	0.74323	0	0	0			0.237483	0.474966	0	0	0			0.405363	0.810727	0	0	0			0.387847	0.775693	0	0	0
Man5	1	0.751528	1	1	0.588929			2	5	0	0	0			2	5	0	0	0			1.50306	3.75764	0	0	0			2	5	0	0	0			2	5	0	0	0			1.17786	2.94464	0	0	0
Man6	0.245195	0.124749	0.14942	0.23232	0.0203242			2	6	0	0	0			0.490391	1.47117	0	0	0			0.249498	0.748495	0	0	0			0.298841	0.896522	0	0	0			0.46464	1.39392	0	0	0			0.0406483	0.121945	0	0	0
Man7	0.0253508	0.0169609	0.0201857	0.0267145	0.0474946			2	7	0	0	0			0.0507017	0.177456	0	0	0			0.0339218	0.118726	0	0	0			0.0403714	0.1413	0	0	0			0.053429	0.187001	0	0	0			0.0949893	0.332462	0	0	0
Man8	0.0276617	0.0255913	0.02578	0.0384793	0.377274			2	8	0	0	0			0.0553233	0.221293	0	0	0			0.0511826	0.204731	0	0	0			0.05156	0.20624	0	0	0			0.0769585	0.307834	0	0	0			0.754548	3.01819	0	0	0
Man9	0	0	0	0	1			2	9	0	0	0			0	0	0	0	0			0	0	0	0	0			0	0	0	0	0			0	0	0	0	0			2	9	0	0	0
FA2G2S1	0	0	0	0.0593473	0			4	3	2	1	1			0	0	0	0	0			0	0	0	0	0			0	0	0	0	0			0.237389	0.178042	0.118695	0.0593473	0.0593473			0	0	0	0	0
A1	0.0866704	0.170383	0.12251	0.0814018	0			3	3	0	0	0			0.260011	0.260011	0	0	0			0.511149	0.511149	0	0	0			0.367529	0.367529	0	0	0			0.244206	0.244206	0	0	0			0	0	0	0	0
A1G1	0.100659	0.176146	0.0784592	0.141675	0			3	3	1	0	0			0.301977	0.301977	0.100659	0	0			0.528437	0.528437	0.176146	0	0			0.235378	0.235378	0.0784592	0	0			0.425026	0.425026	0.141675	0	0			0	0	0	0	0
A2	0.0630995	0.160124	0.134982	0.0534663	0			4	3	0	0	0			0.252398	0.189298	0	0	0			0.640495	0.480371	0	0	0			0.539927	0.404945	0	0	0			0.213865	0.160399	0	0	0			0	0	0	0	0
A2G1	0.123445	0.355931	0.239661	0.13644	0			4	3	1	0	0			0.493779	0.370334	0.123445	0	0			1.42373	1.06779	0.355931	0	0			0.958645	0.718984	0.239661	0	0			0.545761	0.409321	0.13644	0	0			0	0	0	0	0
A2G2	0.326802	0.351235	0.282534	0.536175	0			4	3	2	0	0			1.30721	0.980407	0.653605	0	0			1.40494	1.05371	0.702471	0	0			1.13014	0.847603	0.565069	0	0			2.1447	1.60853	1.07235	0	0			0	0	0	0	0
A3G3	0.0456843	0.0666303	0.0478452	0.0348702	0			5	3	3	0	0			0.228421	0.137053	0.137053	0	0			0.333152	0.199891	0.199891	0	0			0.239226	0.143536	0.143536	0	0			0.174351	0.104611	0.104611	0	0			0	0	0	0	0
A1G1S1	0.0638772	0	0	0.0789093	0			3	3	1	0	1			0.191632	0.191632	0.0638772	0	0.0638772			0	0	0	0	0			0	0	0	0	0			0.236728	0.236728	0.0789093	0	0.0789093			0	0	0	0	0
A2G1S1	0.0531268	0.0495228	0	0.117662	0			4	3	1	0	1			0.212507	0.159381	0.0531268	0	0.0531268			0.198091	0.148568	0.0495228	0	0.0495228			0	0	0	0	0			0.470649	0.352987	0.117662	0	0.117662			0	0	0	0	0
A2G2S1	0.251254	0.0225605	0	0.485804	0			4	3	2	0	1			1.00502	0.753762	0.502508	0	0.251254			0.0902421	0.0676816	0.045121	0	0.0225605			0	0	0	0	0			1.94322	1.45741	0.971608	0	0.485804			0	0	0	0	0
A2G2S2	0.0511831	0	0	0.066755	0			4	3	2	0	2			0.204733	0.153549	0.102366	0	0.102366			0	0	0	0	0			0	0	0	0	0			0.26702	0.200265	0.13351	0	0.13351			0	0	0	0	0
M4-A1G1	0.0280518	0.0318423	0.0276938	0.0608562	0			3	4	1	0	0			0.0841555	0.112207	0.0280518	0	0			0.095527	0.127369	0.0318423	0	0			0.0830814	0.110775	0.0276938	0	0			0.182569	0.243425	0.0608562	0	0			0	0	0	0	0
M5-A1G1	0.0410881	0.0230742	0.030132	0.0834381	0			3	5	1	0	0			0.123264	0.20544	0.0410881	0	0			0.0692227	0.115371	0.0230742	0	0			0.0903961	0.15066	0.030132	0	0			0.250314	0.417191	0.0834381	0	0			0	0	0	0	0
															8.44392	12.6145	1.80578	0	0.470624			10.9063	13.4657	1.89823	0.350513	0			7.0744	10.9012	1.08455	0	0			12.867	16.7978	3.42634	0.304682	0.875233			4.47718	16.2249	0	0	0
Not glycosylated	0	0	0	0	0									Average Composition	2.70262	4.03749	0.577969	0	0.150631		Average Composition	2.82357	3.48618	0.491439	0.0907454	0		Average Composition	2.64083	4.06934	0.404856	0	0		Average Composition	2.88688	3.76881	0.768743	0.0683594	0.19637		Average Composition	2	7.2478	0	0	0
Sum	3.12435	3.8626	2.67886	4.45707	2.23859
SUMMARY
Non-glycosylated	0	0	0	0	0
0NeuAc	0.865751	0.981338	1	0.818608	1
1NeuAc	0.117867	0.0186619	0	0.166415	0
2NeuAc	0.016382	0	0	0.0149773	0
3NeuAc	0	0	0	0	0
4NeuAc	0	0	0	0	0
	1	1	1	1	1
Average NeuAc	0.150631	0.0186619	0	0.19637	0
High Mannose	0.604737	0.544876	0.640213	0.51041	1
Hybrid	0.0221294	0.0142175	0.021586	0.0323743	0
Biantennary	0.278109	0.333943	0.24532	0.368323	0
Triantennary	0.014622	0.0172501	0.0178603	0.00782357	0
Tetraantennary	0	0	0	0	0
Other	0.0804028	0.0897139	0.0750204	0.0677546	0
	1	1	1	0.986685	1
Fully Gal	0.268683	0.205025	0.152617	0.355752	0
Partial Gal	0.104451	0.235882	0.185584	0.101464	0
Other	0.626866	0.559093	0.661799	0.542784	1
	1	1	1	1	1
Fucosylated	0	0.0907454	0	0.0683594	0
Afucosylated	0.395263	0.364379	0.359787	0.421231	0
High Mannose	0.604737	0.544876	0.640213	0.51041	1
	1	1	1	1	1

## Sheet: N61_Ch
N61_CH
	PRO1-468	PRO1-469	PRO1-470	PRO1-471	PRO1-472	Values <1% set to 0%		HexNAc	Man	Gal	Fuc	NeuAc		PRO1-468	HexNAc	Man	Gal	Fuc	NeuAc		PRO1-469	HexNAc	Man	Gal	Fuc	NeuAc		PRO1-470	HexNAc	Man	Gal	Fuc	NeuAc		PRO1-471	HexNAc	Man	Gal	Fuc	NeuAc		PRO1-472	HexNAc	Man	Gal	Fuc	NeuAc
FA2	0	0.0613982	0	0	0			4	3	0	1	0			0	0	0	0	0			0.245593	0.184195	0	0.0613982	0			0	0	0	0	0			0	0	0	0	0			0	0	0	0	0
FA2G1	0	0.0707246	0	0.0291243	0			4	3	1	1	0			0	0	0	0	0			0.282898	0.212174	0.0707246	0.0707246	0			0	0	0	0	0			0.116497	0.0873729	0.0291243	0.0291243	0			0	0	0	0	0
FA2G2	0	0.148924	0	0.142408	0			4	3	2	1	0			0	0	0	0	0			0.595694	0.446771	0.297847	0.148924	0			0	0	0	0	0			0.569631	0.427223	0.284815	0.142408	0			0	0	0	0	0
Man3	0.430389	0.991433	0.387643	0.488149	0			2	3	0	0	0			0.860778	1.29117	0	0	0			1.98287	2.9743	0	0	0			0.775285	1.16293	0	0	0			0.976299	1.46445	0	0	0			0	0	0	0	0
Man4	0.191678	0.270363	0.153415	0.177319	0.141728			2	4	0	0	0			0.383356	0.766711	0	0	0			0.540727	1.08145	0	0	0			0.306829	0.613658	0	0	0			0.354638	0.709275	0	0	0			0.283457	0.566914	0	0	0
Man5	1	1	1	1	0.395149			2	5	0	0	0			2	5	0	0	0			2	5	0	0	0			2	5	0	0	0			2	5	0	0	0			0.790297	1.97574	0	0	0
Man6	0.330978	0.151928	0.192054	0.229905	0			2	6	0	0	0			0.661956	1.98587	0	0	0			0.303857	0.911571	0	0	0			0.384107	1.15232	0	0	0			0.45981	1.37943	0	0	0			0	0	0	0	0
Man7	0.026837	0.0186141	0.0196105	0.02348	0.0254604			2	7	0	0	0			0.0536739	0.187859	0	0	0			0.0372282	0.130299	0	0	0			0.039221	0.137273	0	0	0			0.0469601	0.16436	0	0	0			0.0509208	0.178223	0	0	0
Man8	0.0181097	0.0167572	0.0163395	0.0218539	0.11761			2	8	0	0	0			0.0362194	0.144878	0	0	0			0.0335144	0.134058	0	0	0			0.0326789	0.130716	0	0	0			0.0437079	0.174832	0	0	0			0.235219	0.940876	0	0	0
Man9	0	0	0	0	1			2	9	0	0	0			0	0	0	0	0			0	0	0	0	0			0	0	0	0	0			0	0	0	0	0			2	9	0	0	0
A1	0.0840165	0.173074	0.122204	0.0634171	0			3	3	0	0	0			0.25205	0.25205	0	0	0			0.519221	0.519221	0	0	0			0.366611	0.366611	0	0	0			0.190251	0.190251	0	0	0			0	0	0	0	0
A1G1	0.119131	0.188534	0.0906075	0.157178	0			3	3	1	0	0			0.357393	0.357393	0.119131	0	0			0.565603	0.565603	0.188534	0	0			0.271822	0.271822	0.0906075	0	0			0.471534	0.471534	0.157178	0	0			0	0	0	0	0
A2	0.0829273	0.23676	0.17233	0.07634	0			4	3	0	0	0			0.331709	0.248782	0	0	0			0.947039	0.71028	0	0	0			0.68932	0.51699	0	0	0			0.30536	0.22902	0	0	0			0	0	0	0	0
A2G1	0.121174	0.424622	0.221196	0.131435	0			4	3	1	0	0			0.484694	0.363521	0.121174	0	0			1.69849	1.27387	0.424622	0	0			0.884785	0.663588	0.221196	0	0			0.525739	0.394304	0.131435	0	0			0	0	0	0	0
A2G2	0.321945	0.658281	0.299394	0.648356	0			4	3	2	0	0			1.28778	0.965835	0.64389	0	0			2.63313	1.97484	1.31656	0	0			1.19758	0.898182	0.598788	0	0			2.59342	1.94507	1.29671	0	0			0	0	0	0	0
A3G3	0.0448795	0.0687886	0.048523	0.0283534	0			5	3	3	0	0			0.224398	0.134639	0.134639	0	0			0.343943	0.206366	0.206366	0	0			0.242615	0.145569	0.145569	0	0			0.141767	0.0850601	0.0850601	0	0			0	0	0	0	0
A2G1S1	0.0200306	0	0	0.0509939	0			4	3	1	0	1			0.0801224	0.0600918	0.0200306	0	0.0200306			0	0	0	0	0			0	0	0	0	0			0.203976	0.152982	0.0509939	0	0.0509939			0	0	0	0	0
A2G2S1	0.120287	0	0	0.197933	0			4	3	2	0	1			0.481147	0.36086	0.240573	0	0.120287			0	0	0	0	0			0	0	0	0	0			0.791733	0.5938	0.395866	0	0.197933			0	0	0	0	0
A2G2S2	0.0616778	0	0	0.0669292	0			4	3	2	0	2			0.246711	0.185033	0.123356	0	0.123356			0	0	0	0	0			0	0	0	0	0			0.267717	0.200788	0.133858	0	0.133858			0	0	0	0	0
M4-A1G1	0.0257291	0.0407767	0.0332862	0.0535492	0			3	4	1	0	0			0.0771873	0.102916	0.0257291	0	0			0.12233	0.163107	0.0407767	0	0			0.0998585	0.133145	0.0332862	0	0			0.160648	0.214197	0.0535492	0	0			0	0	0	0	0
M5-A1G1	0.0307056	0.0214985	0.0209976	0.0539863	0			3	5	1	0	0			0.0921169	0.153528	0.0307056	0	0			0.0644955	0.107492	0.0214985	0	0			0.0629927	0.104988	0.0209976	0	0			0.161959	0.269932	0.0539863	0	0			0	0	0	0	0
															7.91129	12.5611	1.45923	0	0.263673			12.9166	16.5956	2.56693	0.281046	0			7.3537	11.2978	1.11044	0	0			10.3816	14.1539	2.67258	0.171532	0.382786			3.35989	12.6618	0	0	0
Not glycosylated	0	0	0	0	0									Average Composition	2.61056	4.14491	0.481515	0	0.0870066		Average Composition	2.84352	3.65342	0.565095	0.0618707	0		Average Composition	2.6475	4.06747	0.399786	0	0		Average Composition	2.85155	3.88767	0.734082	0.047115	0.10514		Average Composition	2	7.537	0	0	0
Sum	3.03049	4.54248	2.7776	3.64071	1.67995
SUMMARY
Non-glycosylated	0	0	0	0	0
0NeuAc	0.933346	1	1	0.913243	1
1NeuAc	0.0463018	0	0	0.0683733	0
2NeuAc	0.0203524	0	0	0.0183836	0
3NeuAc	0	0	0	0	0
4NeuAc	0	0	0	0	0
	1	1	1	1	1
Average NeuAc	0.0870066	0	0	0.10514	0
High Mannose	0.659296	0.539154	0.636903	0.533057	1
Hybrid	0.0186223	0.0137095	0.0195434	0.029537	0
Biantennary	0.240238	0.352387	0.249467	0.369027	0
Triantennary	0.0148093	0.0151434	0.0174694	0.00778787	0
Tetraantennary	0	0	0	0	0
Other	0.0670344	0.0796059	0.076617	0.0605913	0
	1	1	1	1	1
Fully Gal	0.2204	0.23435	0.157879	0.340911	0
Partial Gal	0.101682	0.212787	0.185675	0.096495	0
Other	0.677918	0.552864	0.656446	0.562594	1
	1	1	1	1	1
Fucosylated	0	0.0618707	0	0.047115	0
Afucosylated	0.340704	0.398975	0.363097	0.419828	0
High Mannose	0.659296	0.539154	0.636903	0.533057	1
	1	1	1	1	1

## Sheet: N74_al
N74_AL
	PRO1-468	PRO1-469	PRO1-470	PRO1-471	PRO1-472	Values <1% set to 0%		HexNAc	Man	Gal	Fuc	NeuAc		PRO1-468	HexNAc	Man	Gal	Fuc	NeuAc		PRO1-469	HexNAc	Man	Gal	Fuc	NeuAc		PRO1-470	HexNAc	Man	Gal	Fuc	NeuAc		PRO1-471	HexNAc	Man	Gal	Fuc	NeuAc		PRO1-472	HexNAc	Man	Gal	Fuc	NeuAc
FA1	0	0.362676	0	0.258023	0			3	3	0	1	0			0	0	0	0	0			1.08803	1.08803	0	0.362676	0			0	0	0	0	0			0.774069	0.774069	0	0.258023	0			0	0	0	0	0
FA1G1	0	0.187692	0	0.0159744	0			3	3	1	1	0			0	0	0	0	0			0.563077	0.563077	0.187692	0.187692	0			0	0	0	0	0			0.0479233	0.0479233	0.0159744	0.0159744	0			0	0	0	0	0
FA2	0	0.40562	0	0.274189	0			4	3	0	1	0			0	0	0	0	0			1.62248	1.21686	0	0.40562	0			0	0	0	0	0			1.09676	0.822568	0	0.274189	0			0	0	0	0	0
FA2G1	0	0.784298	0	0.39743	0			4	3	1	1	0			0	0	0	0	0			3.13719	2.35289	0.784298	0.784298	0			0	0	0	0	0			1.58972	1.19229	0.39743	0.39743	0			0	0	0	0	0
FA2G2	0	1	0	0.834231	0			4	3	2	1	0			0	0	0	0	0			4	3	2	1	0			0	0	0	0	0			3.33692	2.50269	1.66846	0.834231	0			0	0	0	0	0
FA3	0	0.238574	0	0.0821828	0			5	3	0	1	0			0	0	0	0	0			1.19287	0.715723	0	0.238574	0			0	0	0	0	0			0.410914	0.246548	0	0.0821828	0			0	0	0	0	0
FA3G1	0	0.542002	0	0.0977857	0			5	3	1	1	0			0	0	0	0	0			2.71001	1.62601	0.542002	0.542002	0			0	0	0	0	0			0.488928	0.293357	0.0977857	0.0977857	0			0	0	0	0	0
FA3G2	0	0.536982	0	0.10655	0			5	3	2	1	0			0	0	0	0	0			2.68491	1.61095	1.07396	0.536982	0			0	0	0	0	0			0.532751	0.319651	0.2131	0.10655	0			0	0	0	0	0
FA3G3	0	0.600899	0	0.0759605	0			5	3	3	1	0			0	0	0	0	0			3.0045	1.8027	1.8027	0.600899	0			0	0	0	0	0			0.379803	0.227882	0.227882	0.0759605	0			0	0	0	0	0
FA4G1	0	0.153469	0	0	0			6	3	1	1	0			0	0	0	0	0			0.920815	0.460407	0.153469	0.153469	0			0	0	0	0	0			0	0	0	0	0			0	0	0	0	0
FA4G2	0	0.25811	0	0	0			6	3	2	1	0			0	0	0	0	0			1.54866	0.77433	0.51622	0.25811	0			0	0	0	0	0			0	0	0	0	0			0	0	0	0	0
FA4G3	0	0.370431	0	0.0245375	0			6	3	3	1	0			0	0	0	0	0			2.22258	1.11129	1.11129	0.370431	0			0	0	0	0	0			0.147225	0.0736125	0.0736125	0.0245375	0			0	0	0	0	0
FA4G4	0	0.577848	0	0	0			6	3	4	1	0			0	0	0	0	0			3.46709	1.73354	2.31139	0.577848	0			0	0	0	0	0			0	0	0	0	0			0	0	0	0	0
Man3	0.149579	0.0156725	0.0463695	0.0493273	0.0761095			2	3	0	0	0			0.299159	0.448738	0	0	0			0.0313449	0.0470174	0	0	0			0.0927391	0.139109	0	0	0			0.0986546	0.147982	0	0	0			0.152219	0.228328	0	0	0
Man4	0	0	0	0	0.270132			2	4	0	0	0			0	0	0	0	0			0	0	0	0	0			0	0	0	0	0			0	0	0	0	0			0.540264	1.08053	0	0	0
Man5	0.215626	0.0161714	0.0481548	0.100347	0.206965			2	5	0	0	0			0.431252	1.07813	0	0	0			0.0323429	0.0808572	0	0	0			0.0963096	0.240774	0	0	0			0.200695	0.501736	0	0	0			0.413929	1.03482	0	0	0
Man7	0	0	0	0	0.209508			2	7	0	0	0			0	0	0	0	0			0	0	0	0	0			0	0	0	0	0			0	0	0	0	0			0.419017	1.46656	0	0	0
Man8	0	0	0	0	0.601796			2	8	0	0	0			0	0	0	0	0			0	0	0	0	0			0	0	0	0	0			0	0	0	0	0			1.20359	4.81437	0	0	0
Man9	0	0	0	0	1			2	9	0	0	0			0	0	0	0	0			0	0	0	0	0			0	0	0	0	0			0	0	0	0	0			2	9	0	0	0
FA2G1S1	0	0	0	0.159447	0			4	3	1	1	1			0	0	0	0	0			0	0	0	0	0			0	0	0	0	0			0.637786	0.47834	0.159447	0.159447	0.159447			0	0	0	0	0
FA2G2S1	0	0.0287548	0	1	0			4	3	2	1	1			0	0	0	0	0			0.115019	0.0862643	0.0575096	0.0287548	0.0287548			0	0	0	0	0			4	3	2	1	1			0	0	0	0	0
FA2G2S2	0	0	0	0.738529	0			4	3	2	1	2			0	0	0	0	0			0	0	0	0	0			0	0	0	0	0			2.95412	2.21559	1.47706	0.738529	1.47706			0	0	0	0	0
FA3G2S1	0	0.0207737	0	0.101838	0			5	3	2	1	1			0	0	0	0	0			0.103868	0.062321	0.0415473	0.0207737	0.0207737			0	0	0	0	0			0.50919	0.305514	0.203676	0.101838	0.101838			0	0	0	0	0
FA3G3S1	0	0.112866	0	0.441626	0			5	3	3	1	1			0	0	0	0	0			0.564328	0.338597	0.338597	0.112866	0.112866			0	0	0	0	0			2.20813	1.32488	1.32488	0.441626	0.441626			0	0	0	0	0
FA3G3S2	0	0	0	0.573348	0			5	3	3	1	2			0	0	0	0	0			0	0	0	0	0			0	0	0	0	0			2.86674	1.72004	1.72004	0.573348	1.1467			0	0	0	0	0
FA3G3S3	0	0	0	0.343505	0			5	3	3	1	3			0	0	0	0	0			0	0	0	0	0			0	0	0	0	0			1.71752	1.03051	1.03051	0.343505	1.03051			0	0	0	0	0
FA4G4S1	0	0.143936	0	0.119647	0			6	3	4	1	1			0	0	0	0	0			0.863615	0.431808	0.575744	0.143936	0.143936			0	0	0	0	0			0.717884	0.358942	0.478589	0.119647	0.119647			0	0	0	0	0
FA4G4S2	0	0.0183966	0	0.171274	0			6	3	4	1	2			0	0	0	0	0			0.110379	0.0551897	0.0735863	0.0183966	0.0367931			0	0	0	0	0			1.02764	0.513821	0.685094	0.171274	0.342547			0	0	0	0	0
FA4G4S3	0	0	0	0.161924	0			6	3	4	1	3			0	0	0	0	0			0	0	0	0	0			0	0	0	0	0			0.971546	0.485773	0.647698	0.161924	0.485773			0	0	0	0	0
A1	0.521994	0	0.360209	0.0249536	0			3	3	0	0	0			1.56598	1.56598	0	0	0			0	0	0	0	0			1.08063	1.08063	0	0	0			0.0748608	0.0748608	0	0	0			0	0	0	0	0
A1G1	0.165363	0	0.143576	0	0			3	3	1	0	0			0.496088	0.496088	0.165363	0	0			0	0	0	0	0			0.430729	0.430729	0.143576	0	0			0	0	0	0	0			0	0	0	0	0
A2	0.841865	0	0.488204	0.0151606	0			4	3	0	0	0			3.36746	2.5256	0	0	0			0	0	0	0	0			1.95282	1.46461	0	0	0			0.0606424	0.0454818	0	0	0			0	0	0	0	0
A2G1	1	0	0.712182	0.0161685	0			4	3	1	0	0			4	3	1	0	0			0	0	0	0	0			2.84873	2.13655	0.712182	0	0			0.064674	0.0485055	0.0161685	0	0			0	0	0	0	0
A2G2	0.553456	0	0.823625	0	0			4	3	2	0	0			2.21383	1.66037	1.10691	0	0			0	0	0	0	0			3.2945	2.47088	1.64725	0	0			0	0	0	0	0			0	0	0	0	0
A3	0.440622	0	0.27516	0	0			5	3	0	0	0			2.20311	1.32187	0	0	0			0	0	0	0	0			1.3758	0.825479	0	0	0			0	0	0	0	0			0	0	0	0	0
A3G1	0.437731	0	0.458633	0	0			5	3	1	0	0			2.18866	1.31319	0.437731	0	0			0	0	0	0	0			2.29317	1.3759	0.458633	0	0			0	0	0	0	0			0	0	0	0	0
A3G2	0.33915	0	0.493714	0	0			5	3	2	0	0			1.69575	1.01745	0.678299	0	0			0	0	0	0	0			2.46857	1.48114	0.987428	0	0			0	0	0	0	0			0	0	0	0	0
A3G3	0.489591	0	0.792841	0.0106076	0			5	3	3	0	0			2.44795	1.46877	1.46877	0	0			0	0	0	0	0			3.9642	2.37852	2.37852	0	0			0.053038	0.0318228	0.0318228	0	0			0	0	0	0	0
A4	0.0615558	0	0.0580102	0	0			6	3	0	0	0			0.369335	0.184668	0	0	0			0	0	0	0	0			0.348061	0.17403	0	0	0			0	0	0	0	0			0	0	0	0	0
A4G1	0.117445	0	0.156524	0	0			6	3	1	0	0			0.704672	0.352336	0.117445	0	0			0	0	0	0	0			0.939145	0.469573	0.156524	0	0			0	0	0	0	0			0	0	0	0	0
A4G2	0.120075	0	0.29114	0	0			6	3	2	0	0			0.720453	0.360226	0.240151	0	0			0	0	0	0	0			1.74684	0.873421	0.58228	0	0			0	0	0	0	0			0	0	0	0	0
A4G3	0.11178	0	0.404862	0	0			6	3	3	0	0			0.670677	0.335339	0.335339	0	0			0	0	0	0	0			2.42917	1.21459	1.21459	0	0			0	0	0	0	0			0	0	0	0	0
A4G4	0.196119	0	1	0.0547328	0			6	3	4	0	0			1.17671	0.588356	0.784474	0	0			0	0	0	0	0			6	3	4	0	0			0.328397	0.164198	0.218931	0	0			0	0	0	0	0
A2G1S1	0.401897	0	0	0	0			4	3	1	0	1			1.60759	1.20569	0.401897	0	0.401897			0	0	0	0	0			0	0	0	0	0			0	0	0	0	0			0	0	0	0	0
A2G2S1	0.902361	0	0.0139238	0	0			4	3	2	0	1			3.60944	2.70708	1.80472	0	0.902361			0	0	0	0	0			0.0556952	0.0417714	0.0278476	0	0.0139238			0	0	0	0	0			0	0	0	0	0
A2G2S2	0.395847	0	0	0	0			4	3	2	0	2			1.58339	1.18754	0.791693	0	0.791693			0	0	0	0	0			0	0	0	0	0			0	0	0	0	0			0	0	0	0	0
A3G1S1	0.0861917	0	0	0	0			5	3	1	0	1			0.430958	0.258575	0.0861917	0	0.0861917			0	0	0	0	0			0	0	0	0	0			0	0	0	0	0			0	0	0	0	0
A3G2S1	0.43849	0	0.0144065	0	0			5	3	2	0	1			2.19245	1.31547	0.876981	0	0.43849			0	0	0	0	0			0.0720323	0.0432194	0.0288129	0	0.0144065			0	0	0	0	0			0	0	0	0	0
A3G2S2	0.176362	0	0	0	0			5	3	2	0	2			0.881812	0.529087	0.352725	0	0.352725			0	0	0	0	0			0	0	0	0	0			0	0	0	0	0			0	0	0	0	0
A3G3S1	0.724529	0	0.0155151	0	0			5	3	3	0	1			3.62264	2.17359	2.17359	0	0.724529			0	0	0	0	0			0.0775756	0.0465454	0.0465454	0	0.0155151			0	0	0	0	0			0	0	0	0	0
A3G3S2	0.981598	0	0	0	0			5	3	3	0	2			4.90799	2.94479	2.94479	0	1.9632			0	0	0	0	0			0	0	0	0	0			0	0	0	0	0			0	0	0	0	0
A3G3S3	0.316529	0	0	0	0			5	3	3	0	3			1.58265	0.949588	0.949588	0	0.949588			0	0	0	0	0			0	0	0	0	0			0	0	0	0	0			0	0	0	0	0
A4G1S1	0.0725834	0	0	0	0			6	3	1	0	1			0.4355	0.21775	0.0725834	0	0.0725834			0	0	0	0	0			0	0	0	0	0			0	0	0	0	0			0	0	0	0	0
A4G2S1	0.121076	0	0.0231895	0	0			6	3	2	0	1			0.726459	0.363229	0.242153	0	0.121076			0	0	0	0	0			0.139137	0.0695686	0.0463791	0	0.0231895			0	0	0	0	0			0	0	0	0	0
A4G2S2	0.0725203	0	0	0	0			6	3	2	0	2			0.435122	0.217561	0.145041	0	0.145041			0	0	0	0	0			0	0	0	0	0			0	0	0	0	0			0	0	0	0	0
A4G3S1	0.161785	0	0.0401577	0	0			6	3	3	0	1			0.970711	0.485355	0.485355	0	0.161785			0	0	0	0	0			0.240946	0.120473	0.120473	0	0.0401577			0	0	0	0	0			0	0	0	0	0
A4G3S2	0.214674	0	0	0	0			6	3	3	0	2			1.28804	0.644021	0.644021	0	0.429347			0	0	0	0	0			0	0	0	0	0			0	0	0	0	0			0	0	0	0	0
A4G3S3	0.0982893	0	0	0	0			6	3	3	0	3			0.589736	0.294868	0.294868	0	0.294868			0	0	0	0	0			0	0	0	0	0			0	0	0	0	0			0	0	0	0	0
A4G4S1	0.486883	0	0.161734	0	0			6	3	4	0	1			2.9213	1.46065	1.94753	0	0.486883			0	0	0	0	0			0.970404	0.485202	0.646936	0	0.161734			0	0	0	0	0			0	0	0	0	0
A4G4S2	0.858146	0	0	0	0			6	3	4	0	2			5.14887	2.57444	3.43258	0	1.71629			0	0	0	0	0			0	0	0	0	0			0	0	0	0	0			0	0	0	0	0
A4G4S3	0.792042	0	0	0	0			6	3	4	0	3			4.75225	2.37613	3.16817	0	2.37613			0	0	0	0	0			0	0	0	0	0			0	0	0	0	0			0	0	0	0	0
A4G4S4	0.468881	0	0	0	0			6	3	4	0	4			2.81328	1.40664	1.87552	0	1.87552			0	0	0	0	0			0	0	0	0	0			0	0	0	0	0			0	0	0	0	0
															65.0513	41.0292	29.0245	0	14.2902			29.9831	19.1579	11.57	6.34333	0.343123			32.9172	20.5627	13.198	0	0.268927			27.2965	18.9486	12.6882	5.978	6.30515			4.72902	17.6246	0	0	0
Not glycosylated	0.000657226	0.00383458	0.00819824	0	0.000128122									Average Composition	4.80699	3.03187	2.14478	0	1.05598		Average Composition	4.70311	3.00507	1.81485	0.995005	0.0538218		Average Composition	4.82506	3.01412	1.93458	0	0.0394197		Average Composition	4.36793	3.03211	2.03033	0.956588	1.00894		Average Composition	2	7.45381	0	0	0
Sum	13.5326	6.37517	6.82213	6.2493	2.36451
SUMMARY
Non-glycosylated	4.85636e-05	0.000601126	0.00120027	0	5.41827e-05
0NeuAc	0.425782	0.949064	0.96058	0.39015	1
1NeuAc	0.250934	0.0480505	0.0394197	0.291642	0
2NeuAc	0.199455	0.00288566	0	0.237331	0
3NeuAc	0.0891815	0	0	0.0808777	0
4NeuAc	0.0346481	0	0	0	0
	1	1	1	1	1
Average NeuAc	1.05598	0.0538218	0.0394197	1.00894	0
High Mannose	0.026987	0.00499499	0.0138555	0.0239506	1
Hybrid	0	0	0	0	0
Biantennary	0.302633	0.348018	0.298724	0.549686	0
Triantennary	0.327415	0.321889	0.300532	0.293377	0
Tetraantennary	0.292172	0.238768	0.313043	0.085148	0
Other	0.0507925	0.0863299	0.0738457	0.0478375	0
	1	1	1	1	1
Fully Gal	0.541753	0.418874	0.432594	0.726699	0
Partial Gal	0.43126	0.576131	0.55355	0.249351	0
Other	0.026987	0.00499499	0.0138555	0.0239506	1
	1	1	1	1	1
Fucosylated	0	0.995005	0	0.956588	0
Afucosylated	0.973013	0	0.986144	0.0194619	0
High Mannose	0.026987	0.00499499	0.0138555	0.0239506	1
	1	1	1	1	1

## Sheet: N122_Tr
N122_Tr
	PRO1-468	PRO1-469	PRO1-470	PRO1-471	PRO1-472	Values <1% set to 0%		HexNAc	Man	Gal	Fuc	NeuAc		PRO1-468	HexNAc	Man	Gal	Fuc	NeuAc		PRO1-469	HexNAc	Man	Gal	Fuc	NeuAc		PRO1-470	HexNAc	Man	Gal	Fuc	NeuAc		PRO1-471	HexNAc	Man	Gal	Fuc	NeuAc		PRO1-472	HexNAc	Man	Gal	Fuc	NeuAc
FA2	0	0.543741	0	0.292728	0			4	3	0	1	0			0	0	0	0	0			2.17497	1.63122	0	0.543741	0			0	0	0	0	0			1.17091	0.878183	0	0.292728	0			0	0	0	0	0
FA2G1	0	0.679663	0	0.285006	0			4	3	1	1	0			0	0	0	0	0			2.71865	2.03899	0.679663	0.679663	0			0	0	0	0	0			1.14002	0.855018	0.285006	0.285006	0			0	0	0	0	0
FA2G2	0	0.517471	0	0.449315	0			4	3	2	1	0			0	0	0	0	0			2.06988	1.55241	1.03494	0.517471	0			0	0	0	0	0			1.79726	1.34794	0.89863	0.449315	0			0	0	0	0	0
FA3	0	0.0798612	0	0.021779	0			5	3	0	1	0			0	0	0	0	0			0.399306	0.239584	0	0.0798612	0			0	0	0	0	0			0.108895	0.0653369	0	0.021779	0			0	0	0	0	0
FA3G1	0	0.0953349	0	0	0			5	3	1	1	0			0	0	0	0	0			0.476674	0.286005	0.0953349	0.0953349	0			0	0	0	0	0			0	0	0	0	0			0	0	0	0	0
FA3G2	0	0.064103	0	0	0			5	3	2	1	0			0	0	0	0	0			0.320515	0.192309	0.128206	0.064103	0			0	0	0	0	0			0	0	0	0	0			0	0	0	0	0
FA3G3	0	0.0649713	0	0.0232756	0			5	3	3	1	0			0	0	0	0	0			0.324857	0.194914	0.194914	0.0649713	0			0	0	0	0	0			0.116378	0.0698269	0.0698269	0.0232756	0			0	0	0	0	0
Man3	0.0732445	0.132511	0.0587705	0.148175	0.0206953			2	3	0	0	0			0.146489	0.219733	0	0	0			0.265022	0.397534	0	0	0			0.117541	0.176311	0	0	0			0.29635	0.444525	0	0	0			0.0413906	0.0620859	0	0	0
Man4	0	0	0	0	0.250989			2	4	0	0	0			0	0	0	0	0			0	0	0	0	0			0	0	0	0	0			0	0	0	0	0			0.501978	1.00396	0	0	0
Man5	0.279005	0.185992	0.211636	0.357529	0.206721			2	5	0	0	0			0.55801	1.39503	0	0	0			0.371983	0.929958	0	0	0			0.423271	1.05818	0	0	0			0.715057	1.78764	0	0	0			0.413442	1.03361	0	0	0
Man7	0.0342358	0.0311827	0.0207374	0.0892704	0.0687213			2	7	0	0	0			0.0684716	0.23965	0	0	0			0.0623654	0.218279	0	0	0			0.0414749	0.145162	0	0	0			0.178541	0.624893	0	0	0			0.137443	0.481049	0	0	0
Man8	0	0	0	0	0.294357			2	8	0	0	0			0	0	0	0	0			0	0	0	0	0			0	0	0	0	0			0	0	0	0	0			0.588714	2.35486	0	0	0
Man9	0	0	0	0	1			2	9	0	0	0			0	0	0	0	0			0	0	0	0	0			0	0	0	0	0			0	0	0	0	0			2	9	0	0	0
FA2G1S1	0	0	0	0.171933	0			4	3	1	1	1			0	0	0	0	0			0	0	0	0	0			0	0	0	0	0			0.687731	0.515798	0.171933	0.171933	0.171933			0	0	0	0	0
FA2G2S1	0	0	0	0.467722	0			4	3	2	1	1			0	0	0	0	0			0	0	0	0	0			0	0	0	0	0			1.87089	1.40317	0.935445	0.467722	0.467722			0	0	0	0	0
A1	0.0905338	0.093982	0.0998458	0.0715526	0			3	3	0	0	0			0.271601	0.271601	0	0	0			0.281946	0.281946	0	0	0			0.299537	0.299537	0	0	0			0.214658	0.214658	0	0	0			0	0	0	0	0
A1G1	0.0436744	0.0405508	0.042813	0.0708993	0			3	3	1	0	0			0.131023	0.131023	0.0436744	0	0			0.121652	0.121652	0.0405508	0	0			0.128439	0.128439	0.042813	0	0			0.212698	0.212698	0.0708993	0	0			0	0	0	0	0
A2	1	1	1	0.80784	0			4	3	0	0	0			4	3	0	0	0			4	3	0	0	0			4	3	0	0	0			3.23136	2.42352	0	0	0			0	0	0	0	0
A2G1	0.771713	0.779017	0.931986	0.706648	0			4	3	1	0	0			3.08685	2.31514	0.771713	0	0			3.11607	2.33705	0.779017	0	0			3.72795	2.79596	0.931986	0	0			2.82659	2.11994	0.706648	0	0			0	0	0	0	0
A2G2	0.757825	0.453791	0.562128	1	0.0110208			4	3	2	0	0			3.0313	2.27347	1.51565	0	0			1.81516	1.36137	0.907582	0	0			2.24851	1.68638	1.12426	0	0			4	3	2	0	0			0.0440834	0.0330625	0.0220417	0	0
A3	0.255071	0.138844	0.278831	0.0477106	0			5	3	0	0	0			1.27536	0.765214	0	0	0			0.694219	0.416532	0	0	0			1.39415	0.836492	0	0	0			0.238553	0.143132	0	0	0			0	0	0	0	0
A3G1	0.145897	0.0949909	0.207436	0.0270821	0			5	3	1	0	0			0.729485	0.437691	0.145897	0	0			0.474955	0.284973	0.0949909	0	0			1.03718	0.622309	0.207436	0	0			0.135411	0.0812463	0.0270821	0	0			0	0	0	0	0
A3G2	0.109378	0.0608147	0.152789	0.0279002	0			5	3	2	0	0			0.546888	0.328133	0.218755	0	0			0.304074	0.182444	0.121629	0	0			0.763947	0.458368	0.305579	0	0			0.139501	0.0837007	0.0558005	0	0			0	0	0	0	0
A3G3	0.118465	0.0465295	0.159979	0.0614144	0			5	3	3	0	0			0.592324	0.355395	0.355395	0	0			0.232647	0.139588	0.139588	0	0			0.799897	0.479938	0.479938	0	0			0.307072	0.184243	0.184243	0	0			0	0	0	0	0
A4G4	0.0193542	0	0.0535778	0	0			6	3	4	0	0			0.116125	0.0580627	0.0774169	0	0			0	0	0	0	0			0.321467	0.160733	0.214311	0	0			0	0	0	0	0			0	0	0	0	0
A2G1S1	0.382753	0	0	0.312625	0			4	3	1	0	1			1.53101	1.14826	0.382753	0	0.382753			0	0	0	0	0			0	0	0	0	0			1.2505	0.937876	0.312625	0	0.312625			0	0	0	0	0
A2G2S1	0.842866	0	0	0.625553	0.0217169			4	3	2	0	1			3.37146	2.5286	1.68573	0	0.842866			0	0	0	0	0			0	0	0	0	0			2.50221	1.87666	1.25111	0	0.625553			0.0868678	0.0651508	0.0434339	0	0.0217169
A2G2S2	0.195545	0	0	0.0505489	0			4	3	2	0	2			0.782181	0.586636	0.391091	0	0.391091			0	0	0	0	0			0	0	0	0	0			0.202196	0.151647	0.101098	0	0.101098			0	0	0	0	0
A3G1S1	0.0871397	0	0	0.0107708	0			5	3	1	0	1			0.435699	0.261419	0.0871397	0	0.0871397			0	0	0	0	0			0	0	0	0	0			0.053854	0.0323124	0.0107708	0	0.0107708			0	0	0	0	0
A3G2S1	0.134629	0	0	0	0			5	3	2	0	1			0.673147	0.403888	0.269259	0	0.134629			0	0	0	0	0			0	0	0	0	0			0	0	0	0	0			0	0	0	0	0
A3G3S1	0.211733	0	0	0.0609195	0			5	3	3	0	1			1.05867	0.6352	0.6352	0	0.211733			0	0	0	0	0			0	0	0	0	0			0.304597	0.182758	0.182758	0	0.0609195			0	0	0	0	0
A3G3S2	0.152871	0	0	0	0			5	3	3	0	2			0.764357	0.458614	0.458614	0	0.305743			0	0	0	0	0			0	0	0	0	0			0	0	0	0	0			0	0	0	0	0
A4G4S1	0.0571759	0	0	0	0			6	3	4	0	1			0.343055	0.171528	0.228704	0	0.0571759			0	0	0	0	0			0	0	0	0	0			0	0	0	0	0			0	0	0	0	0
M4-A1G1	0.0384927	0.0117545	0.0319136	0.0818949	0			3	4	1	0	0			0.115478	0.153971	0.0384927	0	0			0.0352635	0.047018	0.0117545	0	0			0.0957409	0.127654	0.0319136	0	0			0.245685	0.32758	0.0818949	0	0			0	0	0	0	0
M5-A1G1	0.0208553	0.0177455	0.0147358	0.0611695	0			3	5	1	0	0			0.0625658	0.104276	0.0208553	0	0			0.0532365	0.0887274	0.0177455	0	0			0.0442074	0.0736791	0.0147358	0	0			0.183508	0.305847	0.0611695	0	0			0	0	0	0	0
															23.6916	18.2425	7.32634	0	2.41313			20.3134	15.9425	4.24592	2.04515	0			15.4433	12.0491	3.35297	0	0			24.1304	20.2702	7.40694	1.71176	1.75062			3.81392	14.0338	0.0654756	0	0.0217169
Not glycosylated	0.00859257	0.00827307	0.00121649	0.0161675	0.00284526									Average Composition	4.06899	3.13313	1.25829	0	0.414452		Average Composition	3.95754	3.10598	0.827205	0.398442	0		Average Composition	4.03517	3.14831	0.876094	0	0		Average Composition	3.81132	3.2016	1.1699	0.270366	0.276504		Average Composition	2.03493	7.48778	0.0349348	0	0.0115872
Sum	5.82246	5.13285	3.82718	6.33126	1.87422
SUMMARY
Non-glycosylated	0.00147359	0.0016092	0.000317754	0.0025471	0.0015158
0NeuAc	0.645388	1	1	0.73148	0.988413
1NeuAc	0.294772	0	0	0.260536	0.0115872
2NeuAc	0.0598401	0	0	0.00798402	0
3NeuAc	0	0	0	0	0
4NeuAc	0	0	0	0	0
	1	1	1	1	1
Average NeuAc	0.414452	0	0	0.276504	0.0115872
High Mannose	0.0663784	0.0681269	0.0760726	0.093974	0.982533
Hybrid	0.0101929	0.00574729	0.012189	0.0225965	0
Biantennary	0.678528	0.774167	0.651685	0.81657	0.0174674
Triantennary	0.208706	0.125749	0.208779	0.0443596	0
Tetraantennary	0.013144	0	0.0139993	0	0
Other	0.0230501	0.0262101	0.0372752	0.0224998	0
	1	1	1	1	1
Fully Gal	0.412113	0.218848	0.213865	0.443774	0.0174674
Partial Gal	0.511316	0.707278	0.697874	0.439656	0
Other	0.0765713	0.0738742	0.0882616	0.116571	0.982533
	1	1	1	1	1
Fucosylated	0	0.398442	0	0.270366	0
Afucosylated	0.933622	0.533431	0.923927	0.63566	0.0174674
High Mannose	0.0663784	0.0681269	0.0760726	0.093974	0.982533
	1	1	1	1	1

## Sheet: N149_GC
N149_GC
	PRO1-468	PRO1-469	PRO1-470	PRO1-471	PRO1-472	Values <1% set to 0%		HexNAc	Man	Gal	Fuc	NeuAc		PRO1-468	HexNAc	Man	Gal	Fuc	NeuAc		PRO1-469	HexNAc	Man	Gal	Fuc	NeuAc		PRO1-470	HexNAc	Man	Gal	Fuc	NeuAc		PRO1-471	HexNAc	Man	Gal	Fuc	NeuAc		PRO1-472	HexNAc	Man	Gal	Fuc	NeuAc
FA1	0	0.164864	0	0.0501089	0			3	3	0	1	0			0	0	0	0	0			0.494593	0.494593	0	0.164864	0			0	0	0	0	0			0.150327	0.150327	0	0.0501089	0			0	0	0	0	0
FA2	0	0.916363	0	0.20655	0			4	3	0	1	0			0	0	0	0	0			3.66545	2.74909	0	0.916363	0			0	0	0	0	0			0.8262	0.61965	0	0.20655	0			0	0	0	0	0
FA2G1	0	1	0	0.233357	0			4	3	1	1	0			0	0	0	0	0			4	3	1	1	0			0	0	0	0	0			0.933428	0.700071	0.233357	0.233357	0			0	0	0	0	0
FA2G2	0.0145648	0.924235	0	0.426672	0			4	3	2	1	0			0.0582592	0.0436944	0.0291296	0.0145648	0			3.69694	2.77271	1.84847	0.924235	0			0	0	0	0	0			1.70669	1.28002	0.853344	0.426672	0			0	0	0	0	0
FA3	0	0.583944	0	0.108295	0			5	3	0	1	0			0	0	0	0	0			2.91972	1.75183	0	0.583944	0			0	0	0	0	0			0.541475	0.324885	0	0.108295	0			0	0	0	0	0
FA3G1	0	0.545587	0	0.0575486	0			5	3	1	1	0			0	0	0	0	0			2.72794	1.63676	0.545587	0.545587	0			0	0	0	0	0			0.287743	0.172646	0.0575486	0.0575486	0			0	0	0	0	0
FA3G2	0	0.472202	0	0.0607429	0			5	3	2	1	0			0	0	0	0	0			2.36101	1.41661	0.944404	0.472202	0			0	0	0	0	0			0.303714	0.182229	0.121486	0.0607429	0			0	0	0	0	0
FA3G3	0	0.585214	0	0.122991	0			5	3	3	1	0			0	0	0	0	0			2.92607	1.75564	1.75564	0.585214	0			0	0	0	0	0			0.614954	0.368972	0.368972	0.122991	0			0	0	0	0	0
FA4	0	0.214523	0	0.0211678	0			6	3	0	1	0			0	0	0	0	0			1.28714	0.643569	0	0.214523	0			0	0	0	0	0			0.127007	0.0635034	0	0.0211678	0			0	0	0	0	0
FA4G1	0	0.370945	0	0.016259	0			6	3	1	1	0			0	0	0	0	0			2.22567	1.11284	0.370945	0.370945	0			0	0	0	0	0			0.0975537	0.0487769	0.016259	0.016259	0			0	0	0	0	0
FA4G2	0	0.397371	0	0	0			6	3	2	1	0			0	0	0	0	0			2.38423	1.19211	0.794742	0.397371	0			0	0	0	0	0			0	0	0	0	0			0	0	0	0	0
FA4G3	0	0.376911	0	0	0			6	3	3	1	0			0	0	0	0	0			2.26146	1.13073	1.13073	0.376911	0			0	0	0	0	0			0	0	0	0	0			0	0	0	0	0
FA4G4	0	0.528098	0	0.010998	0			6	3	4	1	0			0	0	0	0	0			3.16859	1.58429	2.11239	0.528098	0			0	0	0	0	0			0.065988	0.032994	0.043992	0.010998	0			0	0	0	0	0
Man5	0.127673	0.0810017	0.154727	0.0673498	0.0198821			2	5	0	0	0			0.255346	0.638366	0	0	0			0.162003	0.405008	0	0	0			0.309454	0.773634	0	0	0			0.1347	0.336749	0	0	0			0.0397641	0.0994103	0	0	0
Man8	0	0	0	0	0.069863			2	8	0	0	0			0	0	0	0	0			0	0	0	0	0			0	0	0	0	0			0	0	0	0	0			0.139726	0.558904	0	0	0
Man9	0	0	0	0	1			2	9	0	0	0			0	0	0	0	0			0	0	0	0	0			0	0	0	0	0			0	0	0	0	0			2	9	0	0	0
FA2G1S1	0	0	0	0.416355	0			4	3	1	1	1			0	0	0	0	0			0	0	0	0	0			0	0	0	0	0			1.66542	1.24907	0.416355	0.416355	0.416355			0	0	0	0	0
FA2G2S1	0	0	0	1	0			4	3	2	1	1			0	0	0	0	0			0	0	0	0	0			0	0	0	0	0			4	3	2	1	1			0	0	0	0	0
FA2G2S2	0	0	0	0.37137	0			4	3	2	1	2			0	0	0	0	0			0	0	0	0	0			0	0	0	0	0			1.48548	1.11411	0.742741	0.37137	0.742741			0	0	0	0	0
FA3G1S1	0	0	0	0.080857	0			5	3	1	1	1			0	0	0	0	0			0	0	0	0	0			0	0	0	0	0			0.404285	0.242571	0.080857	0.080857	0.080857			0	0	0	0	0
FA3G2S1	0	0	0	0.0678716	0			5	3	2	1	1			0	0	0	0	0			0	0	0	0	0			0	0	0	0	0			0.339358	0.203615	0.135743	0.0678716	0.0678716			0	0	0	0	0
FA3G3S1	0	0.0279166	0	0.783703	0			5	3	3	1	1			0	0	0	0	0			0.139583	0.0837497	0.0837497	0.0279166	0.0279166			0	0	0	0	0			3.91852	2.35111	2.35111	0.783703	0.783703			0	0	0	0	0
FA3G3S2	0	0	0	0.263535	0			5	3	3	1	2			0	0	0	0	0			0	0	0	0	0			0	0	0	0	0			1.31768	0.790606	0.790606	0.263535	0.527071			0	0	0	0	0
FA3G3S3	0	0	0	0.0644727	0			5	3	3	1	3			0	0	0	0	0			0	0	0	0	0			0	0	0	0	0			0.322363	0.193418	0.193418	0.0644727	0.193418			0	0	0	0	0
FA4G4S1	0	0.0397752	0	0.089757	0			6	3	4	1	1			0	0	0	0	0			0.238651	0.119325	0.159101	0.0397752	0.0397752			0	0	0	0	0			0.538542	0.269271	0.359028	0.089757	0.089757			0	0	0	0	0
FA4G4S2	0	0	0	0.0798114	0			6	3	4	1	2			0	0	0	0	0			0	0	0	0	0			0	0	0	0	0			0.478868	0.239434	0.319246	0.0798114	0.159623			0	0	0	0	0
A1	0.593142	0	0.21426	0.0535276	0			3	3	0	0	0			1.77943	1.77943	0	0	0			0	0	0	0	0			0.642779	0.642779	0	0	0			0.160583	0.160583	0	0	0			0	0	0	0	0
A2	0.545755	0.010989	0.956314	0	0			4	3	0	0	0			2.18302	1.63727	0	0	0			0.0439559	0.0329669	0	0	0			3.82526	2.86894	0	0	0			0	0	0	0	0			0	0	0	0	0
A2G1	0.382622	0.214926	0.725634	0.0294842	0			4	3	1	0	0			1.53049	1.14786	0.382622	0	0			0.859703	0.644777	0.214926	0	0			2.90254	2.1769	0.725634	0	0			0.117937	0.0884526	0.0294842	0	0			0	0	0	0	0
A2G2	0.308776	0.352403	0.469141	0.0196296	0			4	3	2	0	0			1.2351	0.926329	0.617552	0	0			1.40961	1.05721	0.704806	0	0			1.87656	1.40742	0.938281	0	0			0.0785183	0.0588887	0.0392591	0	0			0	0	0	0	0
A3	0.336725	0	0.584512	0	0			5	3	0	0	0			1.68362	1.01017	0	0	0			0	0	0	0	0			2.92256	1.75354	0	0	0			0	0	0	0	0			0	0	0	0	0
A3G1	0.1664	0.144045	0.547014	0	0			5	3	1	0	0			0.832001	0.4992	0.1664	0	0			0.720227	0.432136	0.144045	0	0			2.73507	1.64104	0.547014	0	0			0	0	0	0	0			0	0	0	0	0
A3G2	0.201393	0.112558	0.401646	0	0			5	3	2	0	0			1.00696	0.604179	0.402786	0	0			0.562789	0.337673	0.225115	0	0			2.00823	1.20494	0.803292	0	0			0	0	0	0	0			0	0	0	0	0
A3G3	0.306531	0.0845107	0.620593	0	0			5	3	3	0	0			1.53266	0.919594	0.919594	0	0			0.422553	0.253532	0.253532	0	0			3.10296	1.86178	1.86178	0	0			0	0	0	0	0			0	0	0	0	0
A4	0.0798161	0	0.197446	0	0			6	3	0	0	0			0.478897	0.239448	0	0	0			0	0	0	0	0			1.18468	0.592338	0	0	0			0	0	0	0	0			0	0	0	0	0
A4G1	0.0999366	0	0.472576	0	0			6	3	1	0	0			0.59962	0.29981	0.0999366	0	0			0	0	0	0	0			2.83546	1.41773	0.472576	0	0			0	0	0	0	0			0	0	0	0	0
A4G2	0.0586872	0.022509	0.570321	0	0			6	3	2	0	0			0.352123	0.176062	0.117374	0	0			0.135054	0.067527	0.045018	0	0			3.42193	1.71096	1.14064	0	0			0	0	0	0	0			0	0	0	0	0
A4G3	0.0324956	0.0553253	0.534196	0	0			6	3	3	0	0			0.194974	0.0974869	0.0974869	0	0			0.331952	0.165976	0.165976	0	0			3.20517	1.60259	1.60259	0	0			0	0	0	0	0			0	0	0	0	0
A4G4	0.0558824	0.0639027	1	0	0			6	3	4	0	0			0.335294	0.167647	0.22353	0	0			0.383416	0.191708	0.255611	0	0			6	3	4	0	0			0	0	0	0	0			0	0	0	0	0
A2G1S1	0.0750863	0	0	0	0			4	3	1	0	1			0.300345	0.225259	0.0750863	0	0.0750863			0	0	0	0	0			0	0	0	0	0			0	0	0	0	0			0	0	0	0	0
A2G2S1	0.661403	0	0	0.0272516	0			4	3	2	0	1			2.64561	1.98421	1.32281	0	0.661403			0	0	0	0	0			0	0	0	0	0			0.109007	0.0817549	0.0545033	0	0.0272516			0	0	0	0	0
A2G2S2	0.251524	0	0	0	0			4	3	2	0	2			1.0061	0.754573	0.503048	0	0.503048			0	0	0	0	0			0	0	0	0	0			0	0	0	0	0			0	0	0	0	0
A3G1S1	0.198506	0	0	0	0			5	3	1	0	1			0.992531	0.595519	0.198506	0	0.198506			0	0	0	0	0			0	0	0	0	0			0	0	0	0	0			0	0	0	0	0
A3G2S1	0.197378	0	0	0	0			5	3	2	0	1			0.986891	0.592134	0.394756	0	0.197378			0	0	0	0	0			0	0	0	0	0			0	0	0	0	0			0	0	0	0	0
A3G3S1	1	0	0	0	0			5	3	3	0	1			5	3	3	0	1			0	0	0	0	0			0	0	0	0	0			0	0	0	0	0			0	0	0	0	0
A3G3S2	0.400434	0	0	0	0			5	3	3	0	2			2.00217	1.2013	1.2013	0	0.800868			0	0	0	0	0			0	0	0	0	0			0	0	0	0	0			0	0	0	0	0
A3G3S3	0.159074	0	0	0	0			5	3	3	0	3			0.795369	0.477221	0.477221	0	0.477221			0	0	0	0	0			0	0	0	0	0			0	0	0	0	0			0	0	0	0	0
A4G1S1	0.115719	0	0	0	0			6	3	1	0	1			0.694316	0.347158	0.115719	0	0.115719			0	0	0	0	0			0	0	0	0	0			0	0	0	0	0			0	0	0	0	0
A4G2S1	0.16504	0	0	0	0			6	3	2	0	1			0.990243	0.495121	0.330081	0	0.16504			0	0	0	0	0			0	0	0	0	0			0	0	0	0	0			0	0	0	0	0
A4G2S2	0.134078	0	0	0	0			6	3	2	0	2			0.804468	0.402234	0.268156	0	0.268156			0	0	0	0	0			0	0	0	0	0			0	0	0	0	0			0	0	0	0	0
A4G3S2	0.0634952	0	0	0	0			6	3	3	0	2			0.380971	0.190486	0.190486	0	0.12699			0	0	0	0	0			0	0	0	0	0			0	0	0	0	0			0	0	0	0	0
A4G3S3	0.0656118	0	0	0	0			6	3	3	0	3			0.393671	0.196835	0.196835	0	0.196835			0	0	0	0	0			0	0	0	0	0			0	0	0	0	0			0	0	0	0	0
A4G4S1	0.148691	0	0.121002	0	0			6	3	4	0	1			0.892148	0.446074	0.594765	0	0.148691			0	0	0	0	0			0.726011	0.363006	0.484008	0	0.121002			0	0	0	0	0			0	0	0	0	0
A4G4S2	0.454335	0	0	0	0			6	3	4	0	2			2.72601	1.363	1.81734	0	0.90867			0	0	0	0	0			0	0	0	0	0			0	0	0	0	0			0	0	0	0	0
A4G4S3	0.491752	0	0	0	0			6	3	4	0	3			2.95051	1.47526	1.96701	0	1.47526			0	0	0	0	0			0	0	0	0	0			0	0	0	0	0			0	0	0	0	0
A4G4S4	0.176985	0	0	0	0			6	3	4	0	4			1.06191	0.530954	0.707939	0	0.707939			0	0	0	0	0			0	0	0	0	0			0	0	0	0	0			0	0	0	0	0
M4-A2G2S1	0	0	0	0.0649155	0			4	4	2	0	1			0	0	0	0	0			0	0	0	0	0			0	0	0	0	0			0.259662	0.259662	0.129831	0	0.0649155			0	0	0	0	0
															38.6811	24.4639	16.4175	0.0145648	8.02681			39.5283	25.0324	12.7548	7.14795	0.0676917			37.6987	23.0176	12.5758	0	0.121002			20.986	14.5834	9.33714	4.53242	4.15356			2.17949	9.65831	0	0	0
Not glycosylated	1.11982	0.970793	0.581318	0.423181	1.55055									Average Composition	4.79348	3.03164	2.0345	0.00180492	0.994708		Average Composition	4.76812	3.01954	1.53855	0.862225	0.00816535		Average Composition	4.98041	3.04088	1.66141	0	0.0159857		Average Composition	4.37702	3.04163	1.94744	0.945322	0.866304		Average Composition	2	8.86291	0	0	0
Sum	8.06951	8.29012	7.56938	4.79458	1.08975
SUMMARY
Non-glycosylated	0.12186	0.104827	0.0713212	0.081104	0.587263
0NeuAc	0.410235	0.991835	0.984014	0.309658	1
1NeuAc	0.31747	0.00816535	0.0159857	0.527827	0
2NeuAc	0.161579	0	0	0.149068	0
3NeuAc	0.0887832	0	0	0.013447	0
4NeuAc	0.0219325	0	0	0	0
	1	1	1	1	1
Average NeuAc	0.994708	0.00816535	0.0159857	0.866304	0
High Mannose	0.0158217	0.00977087	0.0204411	0.0140471	1
Hybrid	0	0	0	0.0135393	0
Biantennary	0.277555	0.412409	0.284183	0.569532	0
Triantennary	0.367611	0.308316	0.284536	0.335799	0
Tetraantennary	0.265509	0.249618	0.382533	0.0454665	0
Other	0.0735041	0.0198869	0.0283061	0.0216153	0
	1	1	1	1	1
Fully Gal	0.548974	0.314357	0.292063	0.679974	0
Partial Gal	0.435204	0.675872	0.687496	0.292439	0
Other	0.0158217	0.00977087	0.0204411	0.0275864	1
	1	1	1	1	1
Fucosylated	0.00180492	0.862225	0	0.945322	0
Afucosylated	0.982373	0.128004	0.979559	0.040631	0
High Mannose	0.0158217	0.00977087	0.0204411	0.0140471	1
	1	1	1	1	1

## Sheet: N165_Tr
N165_Tr
	PRO1-468	PRO1-469	PRO1-470	PRO1-471	PRO1-472	Values <1% set to 0%		HexNAc	Man	Gal	Fuc	NeuAc		PRO1-468	HexNAc	Man	Gal	Fuc	NeuAc		PRO1-469	HexNAc	Man	Gal	Fuc	NeuAc		PRO1-470	HexNAc	Man	Gal	Fuc	NeuAc		PRO1-471	HexNAc	Man	Gal	Fuc	NeuAc		PRO1-472	HexNAc	Man	Gal	Fuc	NeuAc
FA2	0	0.396019	0	0.198221	0			4	3	0	1	0			0	0	0	0	0			1.58408	1.18806	0	0.396019	0			0	0	0	0	0			0.792882	0.594662	0	0.198221	0			0	0	0	0	0
FA2G1	0	0.537773	0	0.199937	0			4	3	1	1	0			0	0	0	0	0			2.15109	1.61332	0.537773	0.537773	0			0	0	0	0	0			0.79975	0.599812	0.199937	0.199937	0			0	0	0	0	0
FA2G2	0	0.91445	0	0.663893	0			4	3	2	1	0			0	0	0	0	0			3.6578	2.74335	1.8289	0.91445	0			0	0	0	0	0			2.65557	1.99168	1.32779	0.663893	0			0	0	0	0	0
FA3	0	0.347664	0	0.0449994	0			5	3	0	1	0			0	0	0	0	0			1.73832	1.04299	0	0.347664	0			0	0	0	0	0			0.224997	0.134998	0	0.0449994	0			0	0	0	0	0
FA3G1	0	0.546872	0	0.0445976	0			5	3	1	1	0			0	0	0	0	0			2.73436	1.64062	0.546872	0.546872	0			0	0	0	0	0			0.222988	0.133793	0.0445976	0.0445976	0			0	0	0	0	0
FA3G2	0	0.732715	0	0.0865776	0			5	3	2	1	0			0	0	0	0	0			3.66358	2.19815	1.46543	0.732715	0			0	0	0	0	0			0.432888	0.259733	0.173155	0.0865776	0			0	0	0	0	0
FA3G3	0	1	0	0.329678	0			5	3	3	1	0			0	0	0	0	0			5	3	3	1	0			0	0	0	0	0			1.64839	0.989033	0.989033	0.329678	0			0	0	0	0	0
FA4	0	0.0885222	0	0.0114689	0			6	3	0	1	0			0	0	0	0	0			0.531133	0.265567	0	0.0885222	0			0	0	0	0	0			0.0688137	0.0344068	0	0.0114689	0			0	0	0	0	0
FA4G1	0	0.135983	0	0.0186636	0			6	3	1	1	0			0	0	0	0	0			0.815899	0.407949	0.135983	0.135983	0			0	0	0	0	0			0.111981	0.0559907	0.0186636	0.0186636	0			0	0	0	0	0
FA4G2	0	0.220789	0	0.0294384	0			6	3	2	1	0			0	0	0	0	0			1.32474	0.662368	0.441579	0.220789	0			0	0	0	0	0			0.17663	0.0883152	0.0588768	0.0294384	0			0	0	0	0	0
FA4G3	0	0.30545	0	0	0			6	3	3	1	0			0	0	0	0	0			1.8327	0.916351	0.916351	0.30545	0			0	0	0	0	0			0	0	0	0	0			0	0	0	0	0
FA4G4	0	0.599756	0	0.0808336	0			6	3	4	1	0			0	0	0	0	0			3.59854	1.79927	2.39902	0.599756	0			0	0	0	0	0			0.485002	0.242501	0.323334	0.0808336	0			0	0	0	0	0
Man3	0.125826	0.179059	0.0503968	0.137956	0			2	3	0	0	0			0.251653	0.377479	0	0	0			0.358117	0.537176	0	0	0			0.100794	0.15119	0	0	0			0.275912	0.413868	0	0	0			0	0	0	0	0
Man4	0.0378123	0.0908845	0.025342	0.0699725	0.115548			2	4	0	0	0			0.0756246	0.151249	0	0	0			0.181769	0.363538	0	0	0			0.050684	0.101368	0	0	0			0.139945	0.27989	0	0	0			0.231096	0.462193	0	0	0
Man5	0.35092	0.158845	0.189861	0.220449	0.243241			2	5	0	0	0			0.701841	1.7546	0	0	0			0.317691	0.794227	0	0	0			0.379722	0.949306	0	0	0			0.440899	1.10225	0	0	0			0.486483	1.21621	0	0	0
Man6	0.582773	0.0435329	0.0137238	0.0703284	0			2	6	0	0	0			1.16555	3.49664	0	0	0			0.0870659	0.261198	0	0	0			0.0274476	0.0823429	0	0	0			0.140657	0.42197	0	0	0			0	0	0	0	0
Man7	0.188148	0	0	0	0.0236254			2	7	0	0	0			0.376295	1.31703	0	0	0			0	0	0	0	0			0	0	0	0	0			0	0	0	0	0			0.0472508	0.165378	0	0	0
Man8	0	0	0	0	0.185596			2	8	0	0	0			0	0	0	0	0			0	0	0	0	0			0	0	0	0	0			0	0	0	0	0			0.371193	1.48477	0	0	0
Man9	0	0	0	0	1			2	9	0	0	0			0	0	0	0	0			0	0	0	0	0			0	0	0	0	0			0	0	0	0	0			2	9	0	0	0
FA2G1S1	0	0	0	0.0600351	0			4	3	1	1	1			0	0	0	0	0			0	0	0	0	0			0	0	0	0	0			0.240141	0.180105	0.0600351	0.0600351	0.0600351			0	0	0	0	0
FA2G2S1	0	0	0	1	0			4	3	2	1	1			0	0	0	0	0			0	0	0	0	0			0	0	0	0	0			4	3	2	1	1			0	0	0	0	0
FA2G2S2	0	0	0	0.353809	0			4	3	2	1	2			0	0	0	0	0			0	0	0	0	0			0	0	0	0	0			1.41524	1.06143	0.707619	0.353809	0.707619			0	0	0	0	0
FA3G2S1	0	0	0	0.0740831	0			5	3	2	1	1			0	0	0	0	0			0	0	0	0	0			0	0	0	0	0			0.370415	0.222249	0.148166	0.0740831	0.0740831			0	0	0	0	0
FA3G3S1	0	0.0220797	0	0.479011	0			5	3	3	1	1			0	0	0	0	0			0.110399	0.0662392	0.0662392	0.0220797	0.0220797			0	0	0	0	0			2.39506	1.43703	1.43703	0.479011	0.479011			0	0	0	0	0
FA3G3S2	0	0	0	0.216989	0			5	3	3	1	2			0	0	0	0	0			0	0	0	0	0			0	0	0	0	0			1.08495	0.650968	0.650968	0.216989	0.433979			0	0	0	0	0
FA3G3S3	0	0	0	0.167263	0			5	3	3	1	3			0	0	0	0	0			0	0	0	0	0			0	0	0	0	0			0.836313	0.501788	0.501788	0.167263	0.501788			0	0	0	0	0
FA4G4S1	0	0.0283761	0	0.138557	0			6	3	4	1	1			0	0	0	0	0			0.170256	0.0851282	0.113504	0.0283761	0.0283761			0	0	0	0	0			0.831345	0.415672	0.55423	0.138557	0.138557			0	0	0	0	0
FA4G4S2	0	0	0	0.129887	0			6	3	4	1	2			0	0	0	0	0			0	0	0	0	0			0	0	0	0	0			0.779319	0.38966	0.519546	0.129887	0.259773			0	0	0	0	0
FA4G4S3	0	0	0	0.10062	0			6	3	4	1	3			0	0	0	0	0			0	0	0	0	0			0	0	0	0	0			0.60372	0.30186	0.40248	0.10062	0.30186			0	0	0	0	0
A2	0.240927	0.0357004	0.230344	0.0164672	0			4	3	0	0	0			0.963709	0.722782	0	0	0			0.142802	0.107101	0	0	0			0.921376	0.691032	0	0	0			0.0658687	0.0494015	0	0	0			0	0	0	0	0
A2G1	0.0577319	0.0195406	0.336579	0.0121769	0			4	3	1	0	0			0.230928	0.173196	0.0577319	0	0			0.0781623	0.0586217	0.0195406	0	0			1.34632	1.00974	0.336579	0	0			0.0487074	0.0365306	0.0121769	0	0			0	0	0	0	0
A2G2	0.465207	0.128338	0.787457	0.0542242	0			4	3	2	0	0			1.86083	1.39562	0.930414	0	0			0.513353	0.385014	0.256676	0	0			3.14983	2.36237	1.57491	0	0			0.216897	0.162673	0.108448	0	0			0	0	0	0	0
A3	0.20625	0	0.267757	0	0			5	3	0	0	0			1.03125	0.61875	0	0	0			0	0	0	0	0			1.33878	0.80327	0	0	0			0	0	0	0	0			0	0	0	0	0
A3G1	0.0671368	0.0165118	0.33508	0	0			5	3	1	0	0			0.335684	0.20141	0.0671368	0	0			0.0825592	0.0495355	0.0165118	0	0			1.6754	1.00524	0.33508	0	0			0	0	0	0	0			0	0	0	0	0
A3G2	0.0381181	0.0329897	0.528508	0	0			5	3	2	0	0			0.190591	0.114354	0.0762362	0	0			0.164948	0.0989691	0.0659794	0	0			2.64254	1.58553	1.05702	0	0			0	0	0	0	0			0	0	0	0	0
A3G3	0.196393	0.065513	1	0	0			5	3	3	0	0			0.981964	0.589178	0.589178	0	0			0.327565	0.196539	0.196539	0	0			5	3	3	0	0			0	0	0	0	0			0	0	0	0	0
A4	0.0486547	0	0.0829983	0	0			6	3	0	0	0			0.291928	0.145964	0	0	0			0	0	0	0	0			0.49799	0.248995	0	0	0			0	0	0	0	0			0	0	0	0	0
A4G1	0.0181327	0	0.148307	0	0			6	3	1	0	0			0.108796	0.054398	0.0181327	0	0			0	0	0	0	0			0.88984	0.44492	0.148307	0	0			0	0	0	0	0			0	0	0	0	0
A4G2	0.167444	0	0.205458	0	0			6	3	2	0	0			1.00466	0.502332	0.334888	0	0			0	0	0	0	0			1.23275	0.616374	0.410916	0	0			0	0	0	0	0			0	0	0	0	0
A4G3	0.0170752	0.02468	0.312605	0	0			6	3	3	0	0			0.102451	0.0512257	0.0512257	0	0			0.14808	0.0740399	0.0740399	0	0			1.87563	0.937814	0.937814	0	0			0	0	0	0	0			0	0	0	0	0
A4G4	0	0.0281503	0.582282	0	0			6	3	4	0	0			0	0	0	0	0			0.168902	0.0844508	0.112601	0	0			3.49369	1.74685	2.32913	0	0			0	0	0	0	0			0	0	0	0	0
A2G1S1	0.0539884	0	0	0	0			4	3	1	0	1			0.215953	0.161965	0.0539884	0	0.0539884			0	0	0	0	0			0	0	0	0	0			0	0	0	0	0			0	0	0	0	0
A2G2S1	1	0	0	0.0597093	0			4	3	2	0	1			4	3	2	0	1			0	0	0	0	0			0	0	0	0	0			0.238837	0.179128	0.119419	0	0.0597093			0	0	0	0	0
A2G2S2	0.664562	0	0	0.0350589	0			4	3	2	0	2			2.65825	1.99369	1.32912	0	1.32912			0	0	0	0	0			0	0	0	0	0			0.140236	0.105177	0.0701178	0	0.0701178			0	0	0	0	0
A3G2S1	0.0748674	0	0	0	0			5	3	2	0	1			0.374337	0.224602	0.149735	0	0.0748674			0	0	0	0	0			0	0	0	0	0			0	0	0	0	0			0	0	0	0	0
A3G2S2	0.143752	0	0	0	0			5	3	2	0	2			0.71876	0.431256	0.287504	0	0.287504			0	0	0	0	0			0	0	0	0	0			0	0	0	0	0			0	0	0	0	0
A3G3S1	0.522519	0	0	0	0			5	3	3	0	1			2.6126	1.56756	1.56756	0	0.522519			0	0	0	0	0			0	0	0	0	0			0	0	0	0	0			0	0	0	0	0
A3G3S2	0.869978	0	0	0	0			5	3	3	0	2			4.34989	2.60993	2.60993	0	1.73996			0	0	0	0	0			0	0	0	0	0			0	0	0	0	0			0	0	0	0	0
A3G3S3	0.561723	0	0	0	0			5	3	3	0	3			2.80862	1.68517	1.68517	0	1.68517			0	0	0	0	0			0	0	0	0	0			0	0	0	0	0			0	0	0	0	0
A4G3S1	0.0738811	0	0	0	0			6	3	3	0	1			0.443287	0.221643	0.221643	0	0.0738811			0	0	0	0	0			0	0	0	0	0			0	0	0	0	0			0	0	0	0	0
A4G3S2	0.111812	0	0	0	0			6	3	3	0	2			0.670871	0.335435	0.335435	0	0.223624			0	0	0	0	0			0	0	0	0	0			0	0	0	0	0			0	0	0	0	0
A4G3S3	0.0952048	0	0	0	0			6	3	3	0	3			0.571229	0.285614	0.285614	0	0.285614			0	0	0	0	0			0	0	0	0	0			0	0	0	0	0			0	0	0	0	0
A4G4S1	0.202907	0	0.0177031	0	0			6	3	4	0	1			1.21744	0.608721	0.811628	0	0.202907			0	0	0	0	0			0.106219	0.0531093	0.0708123	0	0.0177031			0	0	0	0	0			0	0	0	0	0
A4G4S2	0.379478	0	0	0	0			6	3	4	0	2			2.27687	1.13843	1.51791	0	0.758957			0	0	0	0	0			0	0	0	0	0			0	0	0	0	0			0	0	0	0	0
A4G4S3	0.438357	0	0	0	0			6	3	4	0	3			2.63014	1.31507	1.75343	0	1.31507			0	0	0	0	0			0	0	0	0	0			0	0	0	0	0			0	0	0	0	0
A4G4S4	0.178233	0	0	0	0			6	3	4	0	4			1.0694	0.534698	0.712931	0	0.712931			0	0	0	0	0			0	0	0	0	0			0	0	0	0	0			0	0	0	0	0
															36.2914	27.78	17.4465	0	10.2661			31.4839	20.6398	12.1935	5.87645	0.0504558			24.729	15.7894	10.2006	0	0.0177031			21.8843	16.0366	10.4274	4.42856	4.08653			3.13602	12.3285	0	0	0
Not glycosylated	0.0287703	0.0282564	0.00756155	0.0183561	0.003596									Average Composition	4.4367	3.39617	2.13288	0	1.25505		Average Composition	4.69895	3.08047	1.81988	0.877057	0.0075305		Average Composition	4.83517	3.08725	1.99448	0	0.00346142		Average Composition	4.28692	3.1414	2.04263	0.867511	0.800511		Average Composition	2	7.86254	0	0	0
Sum	8.17981	6.7002	5.1144	5.1049	1.56801
SUMMARY
Non-glycosylated	0.00350491	0.00419953	0.0014763	0.00358289	0.0022881
0NeuAc	0.343351	0.99247	0.996539	0.448565	1
1NeuAc	0.235722	0.0075305	0.00346142	0.354834	0
2NeuAc	0.265236	0	0	0.144125	0
3NeuAc	0.133901	0	0	0.0524755	0
4NeuAc	0.0217893	0	0	0	0
	1	1	1	1	1
Average NeuAc	1.25505	0.0075305	0.00346142	0.800511	0
High Mannose	0.157153	0.0704937	0.0546151	0.0976916	1
Hybrid	0	0	0	0	0
Biantennary	0.303481	0.303248	0.264817	0.5198	0
Triantennary	0.327726	0.412577	0.416734	0.282708	0
Tetraantennary	0.21164	0.213681	0.263834	0.0997998	0
Other	0	0	0	0	0
	1	1	1	1	1
Fully Gal	0.669863	0.415908	0.466808	0.74625	0
Partial Gal	0.172984	0.513599	0.478577	0.156059	0
Other	0.157153	0.0704937	0.0546151	0.0976916	1
	1	1	1	1	1
Fucosylated	0	0.877057	0	0.867511	0
Afucosylated	0.842847	0.0524498	0.945385	0.0347972	0
High Mannose	0.157153	0.0704937	0.0546151	0.0976916	1
	1	1	1	1	1

## Sheet: N165_GC
N165_GC
	PRO1-468	PRO1-469	PRO1-470	PRO1-471	PRO1-472	Values <1% set to 0%		HexNAc	Man	Gal	Fuc	NeuAc		PRO1-468	HexNAc	Man	Gal	Fuc	NeuAc		PRO1-469	HexNAc	Man	Gal	Fuc	NeuAc		PRO1-470	HexNAc	Man	Gal	Fuc	NeuAc		PRO1-471	HexNAc	Man	Gal	Fuc	NeuAc		PRO1-472	HexNAc	Man	Gal	Fuc	NeuAc
FA2	0	0.439499	0	0.20884	0			4	3	0	1	0			0	0	0	0	0			1.758	1.3185	0	0.439499	0			0	0	0	0	0			0.835361	0.62652	0	0.20884	0			0	0	0	0	0
FA2G1	0	0.635857	0	0.284325	0			4	3	1	1	0			0	0	0	0	0			2.54343	1.90757	0.635857	0.635857	0			0	0	0	0	0			1.1373	0.852974	0.284325	0.284325	0			0	0	0	0	0
FA2G2	0	1	0	1	0			4	3	2	1	0			0	0	0	0	0			4	3	2	1	0			0	0	0	0	0			4	3	2	1	0			0	0	0	0	0
FA3	0	0.470592	0	0.140283	0			5	3	0	1	0			0	0	0	0	0			2.35296	1.41178	0	0.470592	0			0	0	0	0	0			0.701417	0.42085	0	0.140283	0			0	0	0	0	0
FA3G1	0	0.671586	0	0.121659	0			5	3	1	1	0			0	0	0	0	0			3.35793	2.01476	0.671586	0.671586	0			0	0	0	0	0			0.608294	0.364976	0.121659	0.121659	0			0	0	0	0	0
FA3G2	0	0.835296	0	0.133682	0			5	3	2	1	0			0	0	0	0	0			4.17648	2.50589	1.67059	0.835296	0			0	0	0	0	0			0.668408	0.401045	0.267363	0.133682	0			0	0	0	0	0
FA3G3	0	0.707154	0	0.244665	0			5	3	3	1	0			0	0	0	0	0			3.53577	2.12146	2.12146	0.707154	0			0	0	0	0	0			1.22333	0.733995	0.733995	0.244665	0			0	0	0	0	0
FA4	0	0.161621	0	0.0384165	0			6	3	0	1	0			0	0	0	0	0			0.969728	0.484864	0	0.161621	0			0	0	0	0	0			0.230499	0.11525	0	0.0384165	0			0	0	0	0	0
FA4G1	0	0.257625	0	0.0257207	0			6	3	1	1	0			0	0	0	0	0			1.54575	0.772875	0.257625	0.257625	0			0	0	0	0	0			0.154324	0.0771621	0.0257207	0.0257207	0			0	0	0	0	0
FA4G2	0	0.336624	0	0.0204932	0			6	3	2	1	0			0	0	0	0	0			2.01974	1.00987	0.673248	0.336624	0			0	0	0	0	0			0.122959	0.0614796	0.0409864	0.0204932	0			0	0	0	0	0
FA4G3	0	0.345918	0	0.0234792	0			6	3	3	1	0			0	0	0	0	0			2.07551	1.03776	1.03776	0.345918	0			0	0	0	0	0			0.140875	0.0704375	0.0704375	0.0234792	0			0	0	0	0	0
FA4G4	0	0.628259	0	0.114264	0			6	3	4	1	0			0	0	0	0	0			3.76955	1.88478	2.51304	0.628259	0			0	0	0	0	0			0.685581	0.342791	0.457054	0.114264	0			0	0	0	0	0
Man3	0.100303	0.0554746	0.054267	0.0377744	0			2	3	0	0	0			0.200605	0.300908	0	0	0			0.110949	0.166424	0	0	0			0.108534	0.162801	0	0	0			0.0755488	0.113323	0	0	0			0	0	0	0	0
Man4	0.0547317	0.0683843	0.0296431	0.059183	0.185456			2	4	0	0	0			0.109463	0.218927	0	0	0			0.136769	0.273537	0	0	0			0.0592863	0.118573	0	0	0			0.118366	0.236732	0	0	0			0.370913	0.741825	0	0	0
Man5	0.265804	0.108057	0.138685	0.162846	0.240503			2	5	0	0	0			0.531609	1.32902	0	0	0			0.216113	0.540284	0	0	0			0.27737	0.693424	0	0	0			0.325692	0.81423	0	0	0			0.481005	1.20251	0	0	0
Man6	0.0981432	0.0452079	0.0517201	0.0839426	0			2	6	0	0	0			0.196286	0.588859	0	0	0			0.0904157	0.271247	0	0	0			0.10344	0.310321	0	0	0			0.167885	0.503655	0	0	0			0	0	0	0	0
Man7	0.0198653	0	0.0115904	0.0158097	0.0822137			2	7	0	0	0			0.0397305	0.139057	0	0	0			0	0	0	0	0			0.0231808	0.0811327	0	0	0			0.0316194	0.110668	0	0	0			0.164427	0.575496	0	0	0
Man8	0	0	0	0	0.434718			2	8	0	0	0			0	0	0	0	0			0	0	0	0	0			0	0	0	0	0			0	0	0	0	0			0.869435	3.47774	0	0	0
Man9	0	0	0	0	1			2	9	0	0	0			0	0	0	0	0			0	0	0	0	0			0	0	0	0	0			0	0	0	0	0			2	9	0	0	0
FA2G1S1	0	0	0	0.0975095	0			4	3	1	1	1			0	0	0	0	0			0	0	0	0	0			0	0	0	0	0			0.390038	0.292529	0.0975095	0.0975095	0.0975095			0	0	0	0	0
FA2G2S1	0	0.0187817	0	0.590698	0			4	3	2	1	1			0	0	0	0	0			0.0751268	0.0563451	0.0375634	0.0187817	0.0187817			0	0	0	0	0			2.36279	1.77209	1.1814	0.590698	0.590698			0	0	0	0	0
FA2G2S2	0	0.0164362	0	0.286779	0			4	3	2	1	2			0	0	0	0	0			0.065745	0.0493087	0.0328725	0.0164362	0.0328725			0	0	0	0	0			1.14712	0.860338	0.573559	0.286779	0.573559			0	0	0	0	0
FA3G1S1	0	0	0	0.0591104	0			5	3	1	1	1			0	0	0	0	0			0	0	0	0	0			0	0	0	0	0			0.295552	0.177331	0.0591104	0.0591104	0.0591104			0	0	0	0	0
FA3G2S1	0	0	0	0.125393	0			5	3	2	1	1			0	0	0	0	0			0	0	0	0	0			0	0	0	0	0			0.626966	0.376179	0.250786	0.125393	0.125393			0	0	0	0	0
FA3G2S2	0	0	0	0.0508422	0			5	3	2	1	2			0	0	0	0	0			0	0	0	0	0			0	0	0	0	0			0.254211	0.152527	0.101684	0.0508422	0.101684			0	0	0	0	0
FA3G3S1	0	0.032829	0	0.452661	0			5	3	3	1	1			0	0	0	0	0			0.164145	0.0984869	0.0984869	0.032829	0.032829			0	0	0	0	0			2.2633	1.35798	1.35798	0.452661	0.452661			0	0	0	0	0
FA3G3S2	0	0	0	0.405098	0			5	3	3	1	2			0	0	0	0	0			0	0	0	0	0			0	0	0	0	0			2.02549	1.21529	1.21529	0.405098	0.810195			0	0	0	0	0
FA3G3S3	0	0	0	0.184786	0			5	3	3	1	3			0	0	0	0	0			0	0	0	0	0			0	0	0	0	0			0.923928	0.554357	0.554357	0.184786	0.554357			0	0	0	0	0
FA4G4S1	0	0.0412579	0	0.138405	0			6	3	4	1	1			0	0	0	0	0			0.247548	0.123774	0.165032	0.0412579	0.0412579			0	0	0	0	0			0.830432	0.415216	0.553621	0.138405	0.138405			0	0	0	0	0
FA4G4S2	0	0	0	0.153142	0			6	3	4	1	2			0	0	0	0	0			0	0	0	0	0			0	0	0	0	0			0.918852	0.459426	0.612568	0.153142	0.306284			0	0	0	0	0
FA4G4S3	0	0	0	0.0701717	0			6	3	4	1	3			0	0	0	0	0			0	0	0	0	0			0	0	0	0	0			0.42103	0.210515	0.280687	0.0701717	0.210515			0	0	0	0	0
A1	0.0515214	0.015495	0.0438188	0	0			3	3	0	0	0			0.154564	0.154564	0	0	0			0.046485	0.046485	0	0	0			0.131456	0.131456	0	0	0			0	0	0	0	0			0	0	0	0	0
A2	0.268036	0.0393655	0.276747	0.0221753	0			4	3	0	0	0			1.07214	0.804109	0	0	0			0.157462	0.118096	0	0	0			1.10699	0.830241	0	0	0			0.0887012	0.0665259	0	0	0			0	0	0	0	0
A2G1	0.253383	0.0292349	0.436815	0.0101163	0			4	3	1	0	0			1.01353	0.76015	0.253383	0	0			0.11694	0.0877046	0.0292349	0	0			1.74726	1.31044	0.436815	0	0			0.0404653	0.0303489	0.0101163	0	0			0	0	0	0	0
A2G2	0.685113	0.0715643	1	0.0749921	0			4	3	2	0	0			2.74045	2.05534	1.37023	0	0			0.286257	0.214693	0.143129	0	0			4	3	2	0	0			0.299968	0.224976	0.149984	0	0			0	0	0	0	0
A3	0.19547	0	0.268976	0	0			5	3	0	0	0			0.977352	0.586411	0	0	0			0	0	0	0	0			1.34488	0.806928	0	0	0			0	0	0	0	0			0	0	0	0	0
A3G1	0.129467	0.0109356	0.464535	0	0			5	3	1	0	0			0.647335	0.388401	0.129467	0	0			0.0546782	0.0328069	0.0109356	0	0			2.32267	1.3936	0.464535	0	0			0	0	0	0	0			0	0	0	0	0
A3G2	0.104303	0.0152841	0.53128	0	0			5	3	2	0	0			0.521513	0.312908	0.208605	0	0			0.0764203	0.0458522	0.0305681	0	0			2.6564	1.59384	1.06256	0	0			0	0	0	0	0			0	0	0	0	0
A3G3	0.295513	0.0133162	0.729164	0	0			5	3	3	0	0			1.47756	0.886539	0.886539	0	0			0.0665811	0.0399486	0.0399486	0	0			3.64582	2.18749	2.18749	0	0			0	0	0	0	0			0	0	0	0	0
A4	0.0754542	0	0.139016	0	0			6	3	0	0	0			0.452725	0.226363	0	0	0			0	0	0	0	0			0.834098	0.417049	0	0	0			0	0	0	0	0			0	0	0	0	0
A4G1	0.0327269	0	0.212529	0	0			6	3	1	0	0			0.196361	0.0981807	0.0327269	0	0			0	0	0	0	0			1.27517	0.637587	0.212529	0	0			0	0	0	0	0			0	0	0	0	0
A4G2	0.0363482	0	0.263039	0	0			6	3	2	0	0			0.218089	0.109045	0.0726964	0	0			0	0	0	0	0			1.57823	0.789116	0.526077	0	0			0	0	0	0	0			0	0	0	0	0
A4G3	0.036904	0	0.244411	0	0			6	3	3	0	0			0.221424	0.110712	0.110712	0	0			0	0	0	0	0			1.46646	0.733232	0.733232	0	0			0	0	0	0	0			0	0	0	0	0
A4G4	0.144888	0	0.57187	0	0			6	3	4	0	0			0.86933	0.434665	0.579553	0	0			0	0	0	0	0			3.43122	1.71561	2.28748	0	0			0	0	0	0	0			0	0	0	0	0
A2G1S1	0.166417	0	0	0	0			4	3	1	0	1			0.665667	0.49925	0.166417	0	0.166417			0	0	0	0	0			0	0	0	0	0			0	0	0	0	0			0	0	0	0	0
A2G2S1	1	0	0.0111726	0.0746757	0			4	3	2	0	1			4	3	2	0	1			0	0	0	0	0			0.0446904	0.0335178	0.0223452	0	0.0111726			0.298703	0.224027	0.149351	0	0.0746757			0	0	0	0	0
A2G2S2	0.560153	0	0.0110549	0.0320915	0			4	3	2	0	2			2.24061	1.68046	1.12031	0	1.12031			0	0	0	0	0			0.0442196	0.0331647	0.0221098	0	0.0221098			0.128366	0.0962744	0.0641829	0	0.0641829			0	0	0	0	0
A3G1S1	0.117699	0	0	0	0			5	3	1	0	1			0.588494	0.353097	0.117699	0	0.117699			0	0	0	0	0			0	0	0	0	0			0	0	0	0	0			0	0	0	0	0
A3G2S1	0.201663	0	0	0	0			5	3	2	0	1			1.00831	0.604988	0.403325	0	0.201663			0	0	0	0	0			0	0	0	0	0			0	0	0	0	0			0	0	0	0	0
A3G2S2	0.180279	0	0	0	0			5	3	2	0	2			0.901395	0.540837	0.360558	0	0.360558			0	0	0	0	0			0	0	0	0	0			0	0	0	0	0			0	0	0	0	0
A3G3S1	0.54305	0	0.0141299	0	0			5	3	3	0	1			2.71525	1.62915	1.62915	0	0.54305			0	0	0	0	0			0.0706494	0.0423896	0.0423896	0	0.0141299			0	0	0	0	0			0	0	0	0	0
A3G3S2	0.76542	0	0	0	0			5	3	3	0	2			3.8271	2.29626	2.29626	0	1.53084			0	0	0	0	0			0	0	0	0	0			0	0	0	0	0			0	0	0	0	0
A3G3S3	0.610274	0	0	0	0			5	3	3	0	3			3.05137	1.83082	1.83082	0	1.83082			0	0	0	0	0			0	0	0	0	0			0	0	0	0	0			0	0	0	0	0
A4G2S1	0.0636504	0	0	0	0			6	3	2	0	1			0.381903	0.190951	0.127301	0	0.0636504			0	0	0	0	0			0	0	0	0	0			0	0	0	0	0			0	0	0	0	0
A4G3S1	0.0855633	0	0	0	0			6	3	3	0	1			0.51338	0.25669	0.25669	0	0.0855633			0	0	0	0	0			0	0	0	0	0			0	0	0	0	0			0	0	0	0	0
A4G3S2	0.170617	0	0	0	0			6	3	3	0	2			1.0237	0.511852	0.511852	0	0.341235			0	0	0	0	0			0	0	0	0	0			0	0	0	0	0			0	0	0	0	0
A4G3S3	0.154069	0	0	0	0			6	3	3	0	3			0.924416	0.462208	0.462208	0	0.462208			0	0	0	0	0			0	0	0	0	0			0	0	0	0	0			0	0	0	0	0
A4G4S1	0.248208	0	0.0144739	0	0			6	3	4	0	1			1.48925	0.744625	0.992834	0	0.248208			0	0	0	0	0			0.0868433	0.0434217	0.0578955	0	0.0144739			0	0	0	0	0			0	0	0	0	0
A4G4S2	0.49424	0	0	0	0			6	3	4	0	2			2.96544	1.48272	1.97696	0	0.988479			0	0	0	0	0			0	0	0	0	0			0	0	0	0	0			0	0	0	0	0
A4G4S3	0.539143	0	0	0	0			6	3	4	0	3			3.23486	1.61743	2.15657	0	1.61743			0	0	0	0	0			0	0	0	0	0			0	0	0	0	0			0	0	0	0	0
A4G4S4	0.273885	0	0	0	0			6	3	4	0	4			1.64331	0.821654	1.09554	0	1.09554			0	0	0	0	0			0	0	0	0	0			0	0	0	0	0			0	0	0	0	0
M4-A1G1	0.0597598	0	0.0417481	0	0			3	4	1	0	0			0.179279	0.239039	0.0597598	0	0			0	0	0	0	0			0.125244	0.166992	0.0417481	0	0			0	0	0	0	0			0	0	0	0	0
M5-A1G1	0.067397	0	0.0560094	0.0188463	0			3	5	1	0	0			0.202191	0.336985	0.067397	0	0			0	0	0	0	0			0.168028	0.280047	0.0560094	0	0			0.056539	0.0942317	0.0188463	0	0			0	0	0	0	0
															43.196	28.6032	21.2756	0	11.7737			34.0165	21.6351	12.1689	6.59934	0.125741			26.6522	17.5124	10.1532	0	0.0618862			24.5999	17.4263	11.2326	4.97042	4.15923			3.88578	14.9976	0	0	0
Not glycosylated	0.0121209	0.0102201	0.00929816	0.0170005	0.00324475									Average Composition	4.72115	3.12621	2.32533	0	1.28682		Average Composition	4.81026	3.05941	1.7208	0.93321	0.017781		Average Composition	4.74517	3.11792	1.80769	0	0.0110183		Average Composition	4.42216	3.1326	2.0192	0.893499	0.747676		Average Composition	2	7.71921	0	0	0
Sum	9.14946	7.07166	5.6167	5.56287	1.94289
SUMMARY
Non-glycosylated	0.00132301	0.00144313	0.00165271	0.00304675	0.00166728
0NeuAc	0.32517	0.984543	0.99095	0.510799	1
1NeuAc	0.26518	0.0131325	0.00708181	0.276557	0
2NeuAc	0.23725	0	0.00196822	0.115259	0
3NeuAc	0.142466	0	0	0.0458319	0
4NeuAc	0.0299345	0	0	0	0
	1	0.997676	1	0.948448	1
Average NeuAc	1.28682	0.0131325	0.0110183	0.644572	0
High Mannose	0.0588939	0.0391879	0.0509028	0.0646349	1
Hybrid	0.0138977	0	0.0174048	0.00338788	0
Biantennary	0.320576	0.318276	0.309041	0.482161	0
Triantennary	0.343532	0.389865	0.357521	0.344818	0
Tetraantennary	0.257468	0.25048	0.257329	0.104998	0
Other	0.00563108	0.00219114	0.00780152	0	0
	1	1	1	1	1
Fully Gal	0.673251	0.357709	0.418728	0.687132	0
Partial Gal	0.253957	0.603103	0.512965	0.244846	0
Other	0.0727916	0.0391879	0.0683076	0.0680227	1
	1	1	1	1	1
Fucosylated	0	0.93321	0	0.893499	0
Afucosylated	0.941106	0.0276025	0.949097	0.0418663	0
High Mannose	0.0588939	0.0391879	0.0509028	0.0646349	1
	1	1	1	1	1

## Sheet: N234_Tr
N234_Tr
	PRO1-468	PRO1-469	PRO1-470	PRO1-471	PRO1-472	Values <1% set to 0%		HexNAc	Man	Gal	Fuc	NeuAc		PRO1-468	HexNAc	Man	Gal	Fuc	NeuAc		PRO1-469	HexNAc	Man	Gal	Fuc	NeuAc		PRO1-470	HexNAc	Man	Gal	Fuc	NeuAc		PRO1-471	HexNAc	Man	Gal	Fuc	NeuAc		PRO1-472	HexNAc	Man	Gal	Fuc	NeuAc
FA2	0	0.158848	0	0.116197	0			4	3	0	1	0			0	0	0	0	0			0.635392	0.476544	0	0.158848	0			0	0	0	0	0			0.464789	0.348591	0	0.116197	0			0	0	0	0	0
Man3	0.162402	0.268525	0.0893183	0.167041	0			2	3	0	0	0			0.324804	0.487206	0	0	0			0.53705	0.805575	0	0	0			0.178637	0.267955	0	0	0			0.334083	0.501124	0	0	0			0	0	0	0	0
Man4	0.53642	0.927288	0.487509	0.66479	0.0264577			2	4	0	0	0			1.07284	2.14568	0	0	0			1.85458	3.70915	0	0	0			0.975019	1.95004	0	0	0			1.32958	2.65916	0	0	0			0.0529153	0.105831	0	0	0
Man5	0.473409	0.648254	0.376475	0.378561	0.31417			2	5	0	0	0			0.946818	2.36705	0	0	0			1.29651	3.24127	0	0	0			0.752951	1.88238	0	0	0			0.757121	1.8928	0	0	0			0.62834	1.57085	0	0	0
Man6	0.425859	0.275335	0.224998	0.358681	0.0114396			2	6	0	0	0			0.851718	2.55515	0	0	0			0.550669	1.65201	0	0	0			0.449995	1.34999	0	0	0			0.717362	2.15209	0	0	0			0.0228792	0.0686375	0	0	0
Man7	0.702168	0.471051	0.400991	0.672852	0.0162508			2	7	0	0	0			1.40434	4.91518	0	0	0			0.942103	3.29736	0	0	0			0.801982	2.80694	0	0	0			1.3457	4.70996	0	0	0			0.0325017	0.113756	0	0	0
Man8	1	1	1	1	0.0459253			2	8	0	0	0			2	8	0	0	0			2	8	0	0	0			2	8	0	0	0			2	8	0	0	0			0.0918506	0.367402	0	0	0
Man9	0.79254	0.691358	0.72858	0.796111	1			2	9	0	0	0			1.58508	7.13286	0	0	0			1.38272	6.22222	0	0	0			1.45716	6.55722	0	0	0			1.59222	7.165	0	0	0			2	9	0	0	0
A1	0.0719225	0.0309027	0.0445566	0.0245754	0			3	3	0	0	0			0.215767	0.215767	0	0	0			0.0927081	0.0927081	0	0	0			0.13367	0.13367	0	0	0			0.0737261	0.0737261	0	0	0			0	0	0	0	0
A1G1	0.0572103	0	0.0230224	0.0408247	0			3	3	1	0	0			0.171631	0.171631	0.0572103	0	0			0	0	0	0	0			0.0690672	0.0690672	0.0230224	0	0			0.122474	0.122474	0.0408247	0	0			0	0	0	0	0
A2	0.202797	0.345293	0.143239	0.21966	0			4	3	0	0	0			0.811189	0.608392	0	0	0			1.38117	1.03588	0	0	0			0.572957	0.429718	0	0	0			0.878638	0.658979	0	0	0			0	0	0	0	0
A2G1	0.078694	0.0546442	0.0376204	0.0633569	0			4	3	1	0	0			0.314776	0.236082	0.078694	0	0			0.218577	0.163933	0.0546442	0	0			0.150482	0.112861	0.0376204	0	0			0.253427	0.190071	0.0633569	0	0			0	0	0	0	0
M4-A1G1	0.0565968	0.0360173	0.0240864	0.0642538	0			3	4	1	0	0			0.16979	0.226387	0.0565968	0	0			0.108052	0.144069	0.0360173	0	0			0.0722591	0.0963454	0.0240864	0	0			0.192761	0.257015	0.0642538	0	0			0	0	0	0	0
															9.86875	29.0614	0.192501	0	0			10.9995	28.8407	0.0906615	0.158848	0			7.61418	23.6562	0.0847291	0	0			10.0619	28.731	0.168435	0.116197	0			2.82849	11.2265	0	0	0
Not glycosylated	0.00627123	0.0146589	0.00351085	0.0156117	0.00468622									Average Composition	2.16419	6.37308	0.042215	0	0		Average Composition	2.24136	5.87685	0.018474	0.0323683	0		Average Composition	2.12663	6.60714	0.0236647	0	0		Average Composition	2.20322	6.29113	0.0368817	0.0254433	0		Average Composition	2	7.93815	0	0	0
Sum	4.56002	4.90752	3.5804	4.5669	1.41424
SUMMARY
Non-glycosylated	0.00137338	0.00297814	0.000979616	0.00340681	0.00330264
0NeuAc	1	1	1	1	1
1NeuAc	0	0	0	0	0
2NeuAc	0	0	0	0	0
3NeuAc	0	0	0	0	0
4NeuAc	0	0	0	0	0
	1	1	1	1	1
Average NeuAc	0	0	0	0	0
High Mannose	0.89754	0.872501	0.923884	0.884196	1
Hybrid	0.0124115	0.00733922	0.00672729	0.0140694	0
Biantennary	0.0617303	0.113863	0.0505139	0.0874145	0
Triantennary	0	0	0	0	0
Tetraantennary	0	0	0	0	0
Other	0.0283185	0.00629702	0.0188747	0.0143204	0
	1	1	1	1	1
Fully Gal	0.0125461	0	0.00643012	0.00893926	0
Partial Gal	0.0775027	0.12016	0.0629585	0.0927957	0
Other	0.909951	0.87984	0.930611	0.898265	1
	1	1	1	1	1
Fucosylated	0	0.0323683	0	0.0254433	0
Afucosylated	0.10246	0.095131	0.0761159	0.0903611	0
High Mannose	0.89754	0.872501	0.923884	0.884196	1
	1	1	1	1	1

[truncated: 23 more sheets: N282_Tr, N331_GC, N343_al, N603_al, N616_al1, N616_al2, N657_al1, N657_al3, N709_al, N717_al, N801_Tr, N1074_Tr, N1098_Tr, N1158_GC, N1173_GC, N1173_al, N1194_Tr, PRO1-468 Monosaccharide, PRO1-469 Monosaccharide, PRO1-470 Monosaccharide …]
