# Supplementary material for: Simplifying glycan monitoring of complex antigens such as the SARS-CoV-2 spike to accelerate vaccine development
Source: Commun Chem. 2023 Sep 8;6:189. doi: 10.1038/s42004-023-00988-1 (PMC10491790; doi:10.1038/s42004-023-00988-1)
Supplement: Supplementary file 5 — Supplementary Data 2 [file 42004_2023_988_MOESM5_ESM.xlsx]

## Sheet: N17_Tr
N-17_TR
	PRO1-394	PRO1-412	PRO1-392		HexNAc	Man	Gal	Fuc	NeuAc	PRO1-394	HexNAc	Man	Gal	Fuc	NeuAc		PRO1-412	HexNAc	Man	Gal	Fuc	NeuAc		PRO1-392	HexNAc	Man	Gal	Fuc	NeuAc
FA1	0.0148939	0.00862417	0.00343343		3	3	0	1	0		0.0446817	0.0446817	0	0.0148939	0			0.0258725	0.0258725	0	0.00862417	0			0.0103003	0.0103003	0	0.00343343	0
FA1G1	0.067501	0.0680769	0.0209843		3	3	1	1	0		0.202503	0.202503	0.067501	0.067501	0			0.204231	0.204231	0.0680769	0.0680769	0			0.062953	0.062953	0.0209843	0.0209843	0
FA2	0.0471227	0.0329986	0.0123166		4	3	0	1	0		0.188491	0.141368	0	0.0471227	0			0.131994	0.0989957	0	0.0329986	0			0.0492665	0.0369498	0	0.0123166	0
FA2G1	0.297819	0.235128	0.0929219		4	3	1	1	0		1.19127	0.893456	0.297819	0.297819	0			0.940513	0.705385	0.235128	0.235128	0			0.371688	0.278766	0.0929219	0.0929219	0
FA2G2	0.622984	0.766223	0.421217		4	3	2	1	0		2.49194	1.86895	1.24597	0.622984	0			3.06489	2.29867	1.53245	0.766223	0			1.68487	1.26365	0.842434	0.421217	0
FA3G2	0.0232368	0.0167363	0.00658131		5	3	2	1	0		0.116184	0.0697105	0.0464737	0.0232368	0			0.0836816	0.050209	0.0334727	0.0167363	0			0.0329066	0.0197439	0.0131626	0.00658131	0
FA3G3	0.0565515	0.0511837	0.0323253		5	3	3	1	0		0.282757	0.169654	0.169654	0.0565515	0			0.255919	0.153551	0.153551	0.0511837	0			0.161626	0.0969758	0.0969758	0.0323253	0
Man3	0.0214321	0.00576553	0.000542286		2	3	0	0	0		0.0428642	0.0642963	0	0	0			0.0115311	0.0172966	0	0	0			0.00108457	0.00162686	0	0	0
Man5	0.369001	0.283694	0.043948		2	5	0	0	0		0.738003	1.84501	0	0	0			0.567389	1.41847	0	0	0			0.087896	0.21974	0	0	0
Man6	0.0317298	0.0381643	0.00863398		2	6	0	0	0		0.0634597	0.190379	0	0	0			0.0763286	0.228986	0	0	0			0.017268	0.0518039	0	0	0
Man7	0.045694	0.0582217	0.0140304		2	7	0	0	0		0.091388	0.319858	0	0	0			0.116443	0.407552	0	0	0			0.0280609	0.0982131	0	0	0
FA1G1S1	0.0262014	0.0215098	0.00524735		3	3	1	1	1		0.0786041	0.0786041	0.0262014	0.0262014	0.0262014			0.0645294	0.0645294	0.0215098	0.0215098	0.0215098			0.015742	0.015742	0.00524735	0.00524735	0.00524735
FA2G1S1	0.449961	0.34001	0.185227		4	3	1	1	1		1.79984	1.34988	0.449961	0.449961	0.449961			1.36004	1.02003	0.34001	0.34001	0.34001			0.740908	0.555681	0.185227	0.185227	0.185227
FA2G2S1	1	1	1		4	3	2	1	1		4	3	2	1	1			4	3	2	1	1			4	3	2	1	1
FA2G2S2	0.104984	0.107912	0.196579		4	3	2	1	2		0.419936	0.314952	0.209968	0.104984	0.209968			0.43165	0.323737	0.215825	0.107912	0.215825			0.786315	0.589736	0.393157	0.196579	0.393157
FA3G2S1	0.0397824	0.0234459	0.00807544		5	3	2	1	1		0.198912	0.119347	0.0795649	0.0397824	0.0397824			0.11723	0.0703377	0.0468918	0.0234459	0.0234459			0.0403772	0.0242263	0.0161509	0.00807544	0.00807544
FA3G3S1	0.12842	0.10689	0.0876085		5	3	3	1	1		0.642099	0.385259	0.385259	0.12842	0.12842			0.534449	0.32067	0.32067	0.10689	0.10689			0.438042	0.262825	0.262825	0.0876085	0.0876085
FA3G3S2	0.0614878	0.056878	0.0741288		5	3	3	1	2		0.307439	0.184463	0.184463	0.0614878	0.122976			0.28439	0.170634	0.170634	0.056878	0.113756			0.370644	0.222386	0.222386	0.0741288	0.148258
FA3G3S3	0.00516588	0.00542121	0.0134454		5	3	3	1	3		0.0258294	0.0154977	0.0154977	0.00516588	0.0154977			0.0271061	0.0162636	0.0162636	0.00542121	0.0162636			0.067227	0.0403362	0.0403362	0.0134454	0.0403362
FA4G4S1	0.0108406	0.00539839	0.00357935		6	3	4	1	1		0.0650438	0.0325219	0.0433625	0.0108406	0.0108406			0.0323903	0.0161952	0.0215935	0.00539839	0.00539839			0.0214761	0.010738	0.0143174	0.00357935	0.00357935
FA4G4S2	0.0121286	0.0062263	0.00802873		6	3	4	1	2		0.0727715	0.0363857	0.0485143	0.0121286	0.0242572			0.0373578	0.0186789	0.0249052	0.0062263	0.0124526			0.0481724	0.0240862	0.0321149	0.00802873	0.0160575
A2G2	0.0240639	0.0460792	0.0205669		4	3	2	0	0		0.0962556	0.0721917	0.0481278	0	0			0.184317	0.138238	0.0921584	0	0			0.0822677	0.0617007	0.0411338	0	0
A2G2S1	0.0624071	0.0690871	0.0553758		4	3	2	0	1		0.249628	0.187221	0.124814	0	0.0624071			0.276349	0.207261	0.138174	0	0.0690871			0.221503	0.166127	0.110752	0	0.0553758
M4-FA1G1	0.0267732	0.0325047	0.00670951		3	4	1	1	0		0.0803197	0.107093	0.0267732	0.0267732	0			0.0975142	0.130019	0.0325047	0.0325047	0			0.0201285	0.0268381	0.00670951	0.00670951	0
M4-FA1G1S1	0.0162213	0.0154897	0.00429774		3	4	1	1	1		0.0486639	0.0648852	0.0162213	0.0162213	0.0162213			0.0464692	0.0619589	0.0154897	0.0154897	0.0154897			0.0128932	0.017191	0.00429774	0.00429774	0.00429774
M5-FA1G1	0.0303805	0.0383814	0.0105818		3	5	1	1	0		0.0911415	0.151902	0.0303805	0.0303805	0			0.115144	0.191907	0.0383814	0.0383814	0			0.0317453	0.0529089	0.0105818	0.0105818	0
M5-FA1G1S1	0.0131115	0.0108434	0.00792096		3	5	1	1	1		0.0393346	0.0655576	0.0131115	0.0131115	0.0131115			0.0325303	0.0542172	0.0108434	0.0108434	0.0108434			0.0237629	0.0396048	0.00792096	0.00792096	0.00792096
M4-A2G2S1	0.0178773	0.0216287	0.0190038		4	4	2	0	1		0.0715091	0.0715091	0.0357545	0	0.0178773			0.0865149	0.0865149	0.0432574	0	0.0216287			0.0760151	0.0760151	0.0380075	0	0.0190038
M5-A1G1	0.0312325	0.0327443	0.00803487		3	5	1	0	0		0.0936974	0.156162	0.0312325	0	0			0.0982329	0.163722	0.0327443	0	0			0.0241046	0.0401743	0.00803487	0	0
M5-A1G1S1	0.0111585	0.00824356	0.00282326		3	5	1	0	1		0.0334756	0.0557927	0.0111585	0	0.0111585			0.0247307	0.0412178	0.00824356	0	0.00824356			0.00846978	0.0141163	0.00282326	0	0.00282326
M6-A1G1	0.0108914	0.0142185	0.00560603		3	6	1	0	0		0.0326742	0.0653484	0.0108914	0	0			0.0426555	0.085311	0.0142185	0	0			0.0168181	0.0336362	0.00560603	0	0
										Sum	13.9007	12.3244	5.61867	3.05557	2.14868		Sum	13.3724	11.7907	5.62699	2.94988	1.98084		Sum	9.55453	7.41479	4.47411	2.20121	1.97697
Not glycosylated	0.541945	0.542455	0.389198							Average Composition	3.77629	3.34807	1.52638	0.830079	0.583713		Average Composition	3.79065	3.34228	1.59507	0.836199	0.561507		Average Composition	4.01489	3.11575	1.88006	0.924965	0.830737
Sum	3.68105	3.52773	2.37977
SUMMARY
Non-glycosylated	0.128332	0.133275	0.140557
0NeuAc	0.467613	0.490045	0.297689
1NeuAc	0.482465	0.459941	0.579534
2NeuAc	0.0485188	0.0484778	0.117127
3NeuAc	0.00140337	0.00153674	0.00564987
4NeuAc	0	0	0
	1	1	1
Average NeuAc	0.583713	0.561507	0.830737
High Mannose	0.127099	0.109375	0.0282189
Hybrid	0.0428264	0.0493389	0.0273042
Biantennary	0.708857	0.736292	0.833778
Triantennary	0.0854767	0.0738591	0.0933553
Tetraantennary	0.00623985	0.00329523	0.0048778
Other	0.0295014	0.0278397	0.0124655
	1	1	1
Fully Gal	0.592965	0.655063	0.814819
Partial Gal	0.23711	0.186223	0.129658
Other	0.169925	0.158714	0.0555232
	1	1	1
Fucosylated	0.830079	0.836199	0.924965
Afucosylated	0.0428222	0.0544264	0.0468156
High Mannose	0.127099	0.109375	0.0282189
	1	1	1

## Sheet: N61_AL1
N-61_AL1
	PRO1-394	PRO1-412	PRO1-392			HexNAc	Man	Gal	Fuc	NeuAc		PRO1-394	HexNAc	Man	Gal	Fuc	NeuAc		PRO1-412	HexNAc	Man	Gal	Fuc	NeuAc		PRO1-392	HexNAc	Man	Gal	Fuc	NeuAc
FA2G2	0.0949988	0.129163	0.247355			4	3	2	1	0			0.379995	0.284996	0.189998	0.0949988	0			0.516651	0.387489	0.258326	0.129163	0			0.989419	0.742064	0.49471	0.247355	0
Man3	0.280593	0.238612	0.402793			2	3	0	0	0			0.561186	0.841779	0	0	0			0.477224	0.715836	0	0	0			0.805586	1.20838	0	0	0
Man4	0.237219	0.219699	0.271672			2	4	0	0	0			0.474439	0.948878	0	0	0			0.439397	0.878794	0	0	0			0.543344	1.08669	0	0	0
Man5	1	1	1			2	5	0	0	0			2	5	0	0	0			2	5	0	0	0			2	5	0	0	0
Man6	0.376486	0.471129	0.423075			2	6	0	0	0			0.752973	2.25892	0	0	0			0.942257	2.82677	0	0	0			0.846151	2.53845	0	0	0
Man7	0.0737351	0.0901468	0.0407034			2	7	0	0	0			0.14747	0.516145	0	0	0			0.180294	0.631028	0	0	0			0.0814069	0.284924	0	0	0
Man8	0.0308929	0.0302314	0			2	8	0	0	0			0.0617859	0.247144	0	0	0			0.0604629	0.241852	0	0	0			0	0	0	0	0
FA2G2S1	0.0139872	0.0169724	0.0533785			4	3	2	1	1			0.0559489	0.0419617	0.0279745	0.0139872	0.0139872			0.0678897	0.0509173	0.0339449	0.0169724	0.0169724			0.213514	0.160136	0.106757	0.0533785	0.0533785
FA3G2S2	0	0	0.0254077			5	3	2	1	2			0	0	0	0	0			0	0	0	0	0			0.127039	0.0762231	0.0508154	0.0254077	0.0508154
FA4G3S1	0	0	0.014047			6	3	3	1	1			0	0	0	0	0			0	0	0	0	0			0.0842819	0.042141	0.042141	0.014047	0.014047
A1	0.0117036	0	0.0111394			3	3	0	0	0			0.0351108	0.0351108	0	0	0			0	0	0	0	0			0.0334183	0.0334183	0	0	0
A1G1	0.10208	0.123093	0.240942			3	3	1	0	0			0.306241	0.306241	0.10208	0	0			0.369278	0.369278	0.123093	0	0			0.722827	0.722827	0.240942	0	0
A2G1	0.0203257	0.0200766	0.0296003			4	3	1	0	0			0.0813027	0.060977	0.0203257	0	0			0.0803065	0.0602298	0.0200766	0	0			0.118401	0.088801	0.0296003	0	0
A2G2	0.256621	0.322318	0.841561			4	3	2	0	0			1.02648	0.769862	0.513242	0	0			1.28927	0.966953	0.644635	0	0			3.36624	2.52468	1.68312	0	0
A1G1S1	0.076913	0.15919	0.177107			3	3	1	0	1			0.230739	0.230739	0.076913	0	0.076913			0.477571	0.477571	0.15919	0	0.15919			0.531321	0.531321	0.177107	0	0.177107
A2G1S1	0.0153684	0.0184781	0			4	3	1	0	1			0.0614734	0.0461051	0.0153684	0	0.0153684			0.0739124	0.0554343	0.0184781	0	0.0184781			0	0	0	0	0
A2G2S1	0.0945174	0.0955306	0.472098			4	3	2	0	1			0.37807	0.283552	0.189035	0	0.0945174			0.382122	0.286592	0.191061	0	0.0955306			1.88839	1.41629	0.944196	0	0.472098
A2G2S2	0	0	0.0107579			4	3	2	0	2			0	0	0	0	0			0	0	0	0	0			0.0430318	0.0322738	0.0215159	0	0.0215159
A3G3S3	0	0	0.0135857			5	3	3	0	3			0	0	0	0	0			0	0	0	0	0			0.0679284	0.040757	0.040757	0	0.040757
A4G4S2	0	0	0.0253874			6	3	4	0	2			0	0	0	0	0			0	0	0	0	0			0.152324	0.0761621	0.101549	0	0.0507747
M4-A1G1	0.0332707	0.0410241	0.0766711			3	4	1	0	0			0.0998121	0.133083	0.0332707	0	0			0.123072	0.164096	0.0410241	0	0			0.230013	0.306684	0.0766711	0	0
M5-A1G1	0.0269655	0.0363465	0.0642477			3	5	1	0	0			0.0808965	0.134828	0.0269655	0	0			0.109039	0.181732	0.0363465	0	0			0.192743	0.321238	0.0642477	0	0
												Sum	6.73393	12.1403	1.19517	0.108986	0.200786		Sum	7.58875	13.2946	1.52618	0.146135	0.290171		Sum	13.0374	17.2335	4.07413	0.340188	0.880494
Not glycosylated	0	0	0									Average Composition	2.45255	4.42161	0.435292	0.0396937	0.073128		Average Composition	2.5195	4.41386	0.506697	0.0485175	0.0963381		Average Composition	2.93534	3.88007	0.917281	0.0765925	0.198241
Sum	2.74568	3.01201	4.44153
SUMMARY
Non-glycosylated	0	0	0
0NeuAc	0.926872	0.903662	0.821735
1NeuAc	0.073128	0.0963381	0.161348
2NeuAc	0	0	0.0138585
3NeuAc	0	0	0.00305878
4NeuAc	0	0	0
	1	1	1
Average NeuAc	0.073128	0.0963381	0.198241
High Mannose	0.728027	0.680548	0.481421
Hybrid	0.0219386	0.0256874	0.0317275
Biantennary	0.180581	0.200045	0.372563
Triantennary	0	0	0.00877927
Tetraantennary	0	0	0.00887855
Other	0.0694535	0.0937192	0.0966308
	1	1	1
Fully Gal	0.232772	0.280964	0.468796
Partial Gal	0.0172626	0.0128003	0.0180556
Other	0.749965	0.706236	0.513148
	1	1	1
Fucosylated	0.0396937	0.0485175	0.0765925
Afucosylated	0.23228	0.270934	0.441987
High Mannose	0.728027	0.680548	0.481421
	1	1	1

## Sheet: N61_AL2
	N61_AL2
	PRO1-394	PRO1-412	PRO1-392			HexNAc	Man	Gal	Fuc	NeuAc		PRO1-394	HexNAc	Man	Gal	Fuc	NeuAc		PRO1-412	HexNAc	Man	Gal	Fuc	NeuAc		PRO1-392	HexNAc	Man	Gal	Fuc	NeuAc
FA2G1	0.0165071	0.0135836	0.0138644			4	3	1	1	0			0.0660286	0.0495214	0.0165071	0.0165071	0			0.0543345	0.0407509	0.0135836	0.0135836	0			0.0554574	0.0415931	0.0138644	0.0138644	0
FA2G2	0.0883248	0.108568	0.210025			4	3	2	1	0			0.353299	0.264974	0.17665	0.0883248	0			0.434272	0.325704	0.217136	0.108568	0			0.840099	0.630074	0.420049	0.210025	0
Man3	0.233637	0.201923	0.365927			2	3	0	0	0			0.467273	0.70091	0	0	0			0.403847	0.60577	0	0	0			0.731855	1.09778	0	0	0
Man4	0.26156	0.243618	0.318593			2	4	0	0	0			0.523119	1.04624	0	0	0			0.487237	0.974473	0	0	0			0.637185	1.27437	0	0	0
Man5	1	1	1			2	5	0	0	0			2	5	0	0	0			2	5	0	0	0			2	5	0	0	0
Man6	0.601158	0.713635	0.673282			2	6	0	0	0			1.20232	3.60695	0	0	0			1.42727	4.28181	0	0	0			1.34656	4.03969	0	0	0
Man7	0.198196	0.246046	0.164893			2	7	0	0	0			0.396391	1.38737	0	0	0			0.492092	1.72232	0	0	0			0.329786	1.15425	0	0	0
Man8	0.198815	0.243456	0.149802			2	8	0	0	0			0.39763	1.59052	0	0	0			0.486913	1.94765	0	0	0			0.299603	1.19841	0	0	0
Man9	0.0196525	0.0251678	0.0224949			2	9	0	0	0			0.0393051	0.176873	0	0	0			0.0503356	0.22651	0	0	0			0.0449898	0.202454	0	0	0
Man10	0.0185132	0.0170959	0.0285256			2	10	0	0	0			0.0370264	0.185132	0	0	0			0.0341918	0.170959	0	0	0			0.0570513	0.285256	0	0	0
Man11	0.0193131	0.0179027	0.0171541			2	11	0	0	0			0.0386261	0.212444	0	0	0			0.0358055	0.19693	0	0	0			0.0343081	0.188695	0	0	0
FA2G2S1	0.0251182	0.0300911	0.0743896			4	3	2	1	1			0.100473	0.0753545	0.0502363	0.0251182	0.0251182			0.120364	0.0902732	0.0601821	0.0300911	0.0300911			0.297558	0.223169	0.148779	0.0743896	0.0743896
A1G1	0.0296977	0.0360775	0.118772			3	3	1	0	0			0.089093	0.089093	0.0296977	0	0			0.108233	0.108233	0.0360775	0	0			0.356316	0.356316	0.118772	0	0
A2G1	0.016926	0.0144251	0.0209865			4	3	1	0	0			0.067704	0.050778	0.016926	0	0			0.0577003	0.0432752	0.0144251	0	0			0.0839461	0.0629596	0.0209865	0	0
A2G2	0.187104	0.20753	0.531615			4	3	2	0	0			0.748417	0.561313	0.374208	0	0			0.830118	0.622589	0.415059	0	0			2.12646	1.59484	1.06323	0	0
A3G3	0	0	0.0102023			5	3	3	0	0			0	0	0	0	0			0	0	0	0	0			0.0510113	0.0306068	0.0306068	0	0
A1G1S1	0.025053	0.0297552	0.0847783			3	3	1	0	1			0.0751589	0.0751589	0.025053	0	0.025053			0.0892655	0.0892655	0.0297552	0	0.0297552			0.254335	0.254335	0.0847783	0	0.0847783
A2G1S1	0.0180677	0.0244374	0.0455904			4	3	1	0	1			0.0722709	0.0542032	0.0180677	0	0.0180677			0.0977496	0.0733122	0.0244374	0	0.0244374			0.182362	0.136771	0.0455904	0	0.0455904
A2G2S1	0.0891302	0.0996965	0.336988			4	3	2	0	1			0.356521	0.267391	0.17826	0	0.0891302			0.398786	0.299089	0.199393	0	0.0996965			1.34795	1.01097	0.673977	0	0.336988
A2G2S2	0	0	0.0479495			4	3	2	0	2			0	0	0	0	0			0	0	0	0	0			0.191798	0.143849	0.0958991	0	0.0958991
M4-FA1G1	0	0	0.0125124			3	4	1	1	0			0	0	0	0	0			0	0	0	0	0			0.0375372	0.0500496	0.0125124	0.0125124	0
M4-FA2G2	0.0180415	0.0220994	0.0706265			4	4	2	1	0			0.0721662	0.0721662	0.0360831	0.0180415	0			0.0883976	0.0883976	0.0441988	0.0220994	0			0.282506	0.282506	0.141253	0.0706265	0
M4-A1G1	0	0	0.0155851			3	4	1	0	0			0	0	0	0	0			0	0	0	0	0			0.0467554	0.0623405	0.0155851	0	0
M4-A1G1S1	0	0	0.0175331			3	4	1	0	1			0	0	0	0	0			0	0	0	0	0			0.0525993	0.0701325	0.0175331	0	0.0175331
M5-A1G1	0.015408	0.0129591	0.0779831			3	5	1	0	0			0.0462239	0.0770398	0.015408	0	0			0.0388773	0.0647954	0.0129591	0	0			0.233949	0.389915	0.0779831	0	0
M5-A1G1S1	0	0	0.0182365			3	5	1	0	1			0	0	0	0	0			0	0	0	0	0			0.0547095	0.0911826	0.0182365	0	0.0182365
												Sum	7.14904	15.5434	0.937097	0.147992	0.157369		Sum	7.73579	16.9721	1.06721	0.174342	0.18398		Sum	11.9767	19.8725	2.99964	0.381417	0.673415
Not glycosylated	0	0	0									Average Composition	2.32095	5.0462	0.30423	0.0480458	0.0510902		Average Composition	2.33846	5.13052	0.322607	0.0527021	0.0556156		Average Composition	2.69242	4.46743	0.674332	0.0857444	0.151387
Sum	3.08022	3.30807	4.44831
SUMMARY
Non-glycosylated	0	0	0
0NeuAc	0.94891	0.944384	0.859392
1NeuAc	0.0510902	0.0556156	0.129828
2NeuAc	0	0	0.0107793
3NeuAc	0	0	0
4NeuAc	0	0	0
	1	1	1
Average NeuAc	0.0510902	0.0556156	0.151387
High Mannose	0.828136	0.81886	0.616115
Hybrid	0.0108594	0.0105979	0.0477657
Biantennary	0.143229	0.150641	0.288066
Triantennary	0	0	0.00229352
Tetraantennary	0	0	0
Other	0.0177749	0.0199006	0.045759
	1	1	1
Fully Gal	0.144284	0.154688	0.318035
Partial Gal	0.0167199	0.015854	0.0180836
Other	0.838996	0.829458	0.663881
	1	1	1
Fucosylated	0.0480458	0.0527021	0.0857444
Afucosylated	0.123818	0.128438	0.29814
High Mannose	0.828136	0.81886	0.616115
	1	1	1

## Sheet: N61_Ch
N61_CH
	PRO1-394	PRO1-412	PRO1-392			HexNAc	Man	Gal	Fuc	NeuAc		PRO1-394	HexNAc	Man	Gal	Fuc	NeuAc		PRO1-412	HexNAc	Man	Gal	Fuc	NeuAc			PRO1-392	HexNAc	Man	Gal	Fuc	NeuAc
FA2G1	0.0126214	0	0			4	3	1	1	0			0.0504858	0.0378643	0.0126214	0.0126214	0			0	0	0	0	0				0	0	0	0	0
FA2G2	0.0632009	0.0714374	0.143913			4	3	2	1	0			0.252804	0.189603	0.126402	0.0632009	0			0.28575	0.214312	0.142875	0.0714374	0				0.575653	0.43174	0.287826	0.143913	0
Man3	0.206911	0.159898	0.27271			2	3	0	0	0			0.413822	0.620733	0	0	0			0.319796	0.479694	0	0	0				0.545419	0.818129	0	0	0
Man4	0.229875	0.211642	0.255412			2	4	0	0	0			0.459751	0.919501	0	0	0			0.423283	0.846566	0	0	0				0.510823	1.02165	0	0	0
Man5	1	1	1			2	5	0	0	0			2	5	0	0	0			2	5	0	0	0				2	5	0	0	0
Man6	0.554072	0.61664	0.586873			2	6	0	0	0			1.10814	3.32443	0	0	0			1.23328	3.69984	0	0	0				1.17375	3.52124	0	0	0
Man7	0.171986	0.2063	0.130983			2	7	0	0	0			0.343973	1.2039	0	0	0			0.4126	1.4441	0	0	0				0.261966	0.916882	0	0	0
Man8	0.151407	0.187422	0.108533			2	8	0	0	0			0.302813	1.21125	0	0	0			0.374844	1.49938	0	0	0				0.217066	0.868264	0	0	0
Man9	0.011391	0.0150439	0.0133921			2	9	0	0	0			0.0227821	0.102519	0	0	0			0.0300878	0.135395	0	0	0				0.0267842	0.120529	0	0	0
Man10	0.0106513	0	0.0175354			2	10	0	0	0			0.0213027	0.106513	0	0	0			0	0	0	0	0				0.0350709	0.175354	0	0	0
Man11	0.0127317	0.0120144	0.0113786			2	11	0	0	0			0.0254635	0.140049	0	0	0			0.0240289	0.132159	0	0	0				0.0227572	0.125165	0	0	0
FA2G2S1	0.0221963	0.0243538	0.0590828			4	3	2	1	1			0.0887851	0.0665888	0.0443925	0.0221963	0.0221963			0.0974153	0.0730615	0.0487077	0.0243538	0.0243538				0.236331	0.177248	0.118166	0.0590828	0.0590828
A1	0.0103686	0	0			3	3	0	0	0			0.0311057	0.0311057	0	0	0			0	0	0	0	0				0	0	0	0	0
A1G1	0.0691132	0.0788579	0.154886			3	3	1	0	0			0.20734	0.20734	0.0691132	0	0			0.236574	0.236574	0.0788579	0	0				0.464658	0.464658	0.154886	0	0
A2G1	0.0117965	0	0			4	3	1	0	0			0.047186	0.0353895	0.0117965	0	0			0	0	0	0	0				0	0	0	0	0
A2G2	0.150628	0.156173	0.389883			4	3	2	0	0			0.602513	0.451885	0.301257	0	0			0.624691	0.468518	0.312346	0	0				1.55953	1.16965	0.779765	0	0
A1G1S1	0	0	0.0430888			3	3	1	0	1			0	0	0	0	0			0	0	0	0	0				0.129266	0.129266	0.0430888	0	0.0430888
A2G2S1	0.0716787	0.0671013	0.211255			4	3	2	0	1			0.286715	0.215036	0.143357	0	0.0716787			0.268405	0.201304	0.134203	0	0.0671013				0.84502	0.633765	0.42251	0	0.211255
A2G2S2	0	0	0.0572293			4	3	2	0	2			0	0	0	0	0			0	0	0	0	0				0.228917	0.171688	0.114459	0	0.114459
M4-A1G1	0.021163	0.0252491	0.0449631			3	4	1	0	0			0.0634891	0.0846521	0.021163	0	0			0.0757474	0.100997	0.0252491	0	0				0.134889	0.179853	0.0449631	0	0
M5-A1G1	0.0233791	0.0260088	0.0526728			3	5	1	0	0			0.0701374	0.116896	0.0233791	0	0			0.0780263	0.130044	0.0260088	0	0				0.158018	0.263364	0.0526728	0	0
												Sum	6.39861	14.0653	0.753482	0.0980187	0.093875		Sum	6.48453	14.6619	0.768247	0.0957912	0.0914551			Sum	9.12592	16.1884	2.01834	0.202996	0.427885
Not glycosylated	0	0	0									Average Composition	2.23873	4.92113	0.263627	0.0342946	0.0328448		Average Composition	1.82468	4.12572	0.216177	0.0269547	0.0257345			Average Composition	2.56794	4.55526	0.567939	0.057121	0.120402
Sum	2.80517	2.85814	3.55379
SUMMARY
Non-glycosylated	0	0	0
0NeuAc	0.966535	0.968002	0.895701
1NeuAc	0.033465	0.0319981	0.088195
2NeuAc	0	0	0.0161037
3NeuAc	0	0	0
4NeuAc	0	0	0
	1	1	1
Average NeuAc	0.033465	0.0319981	0.120402
High Mannose	0.837391	0.842841	0.67444
Hybrid	0.0158786	0.017934	0.0274737
Biantennary	0.118396	0.111634	0.242379
Triantennary	0	0	0
Tetraantennary	0	0	0
Other	0.028334	0.0275906	0.055708
	1	1	1
Fully Gal	0.13433	0.139225	0.298087
Partial Gal	0.00870462	0	0
Other	0.856966	0.860775	0.701913
	1	1	1
Fucosylated	0.0349421	0.0335152	0.057121
Afucosylated	0.127667	0.123643	0.268439
High Mannose	0.837391	0.842841	0.67444
	1	1	1

## Sheet: N74_AL
N74_AL
	PRO1-394	PRO1-412	PRO1-392			HexNAc	Man	Gal	Fuc	NeuAc		PRO1-394	HexNAc	Man	Gal	Fuc	NeuAc		PRO1-412	HexNAc	Man	Gal	Fuc	NeuAc		PRO1-392	HexNAc	Man	Gal	Fuc	NeuAc
Core	0.0212099	0.010007	0			2	3	0	1	0			0.0424199	0.0636298	0	0.0212099	0			0.020014	0.030021	0	0.010007	0			0	0	0	0	0
FA1	0.0641012	0.0344609	0.0150124			3	3	0	1	0			0.192304	0.192304	0	0.0641012	0			0.103383	0.103383	0	0.0344609	0			0.0450372	0.0450372	0	0.0150124	0
FA1G1	0.0715761	0.0521005	0.01806			3	3	1	1	0			0.214728	0.214728	0.0715761	0.0715761	0			0.156301	0.156301	0.0521005	0.0521005	0			0.0541799	0.0541799	0.01806	0.01806	0
FA2	0.117219	0.0916169	0.0451947			4	3	0	1	0			0.468877	0.351658	0	0.117219	0			0.366468	0.274851	0	0.0916169	0			0.180779	0.135584	0	0.0451947	0
FA2G1	0.292001	0.199335	0.103083			4	3	1	1	0			1.168	0.876003	0.292001	0.292001	0			0.79734	0.598005	0.199335	0.199335	0			0.412332	0.309249	0.103083	0.103083	0
FA2G2	0.989155	1	0.648207			4	3	2	1	0			3.95662	2.96746	1.97831	0.989155	0			4	3	2	1	0			2.59283	1.94462	1.29641	0.648207	0
FA3G2	0.0170144	0.0118764	0			5	3	2	1	0			0.0850719	0.0510431	0.0340288	0.0170144	0			0.0593818	0.0356291	0.0237527	0.0118764	0			0	0	0	0	0
FA3G3	0.099845	0.0763907	0.0551816			5	3	3	1	0			0.499225	0.299535	0.299535	0.099845	0			0.381954	0.229172	0.229172	0.0763907	0			0.275908	0.165545	0.165545	0.0551816	0
Man3	0.0411	0.0199607	0			2	3	0	0	0			0.0821999	0.1233	0	0	0			0.0399215	0.0598822	0	0	0			0	0	0	0	0
Man5	0.177939	0.161198	0.0382027			2	5	0	0	0			0.355877	0.889693	0	0	0			0.322397	0.805991	0	0	0			0.0764055	0.191014	0	0	0
FA1G1S1	0.0296309	0.017674	0			3	3	1	1	1			0.0888926	0.0888926	0.0296309	0.0296309	0.0296309			0.0530219	0.0530219	0.017674	0.017674	0.017674			0	0	0	0	0
FA2G1S1	0.0515839	0.0448753	0.0211374			4	3	1	1	1			0.206335	0.154752	0.0515839	0.0515839	0.0515839			0.179501	0.134626	0.0448753	0.0448753	0.0448753			0.0845495	0.0634121	0.0211374	0.0211374	0.0211374
FA2G2S1	1	0.932906	1			4	3	2	1	1			4	3	2	1	1			3.73162	2.79872	1.86581	0.932906	0.932906			4	3	2	1	1
FA2G2S2	0.447006	0.546868	0.892598			4	3	2	1	2			1.78802	1.34102	0.894012	0.447006	0.894012			2.18747	1.6406	1.09374	0.546868	1.09374			3.57039	2.6778	1.7852	0.892598	1.7852
FA3G3S1	0.182526	0.140569	0.113263			5	3	3	1	1			0.912632	0.547579	0.547579	0.182526	0.182526			0.702843	0.421706	0.421706	0.140569	0.140569			0.566316	0.33979	0.33979	0.113263	0.113263
FA3G3S2	0.173323	0.159725	0.180699			5	3	3	1	2			0.866614	0.519968	0.519968	0.173323	0.346646			0.798623	0.479174	0.479174	0.159725	0.319449			0.903495	0.542097	0.542097	0.180699	0.361398
FA3G3S3	0.0391555	0.0671666	0.120874			5	3	3	1	3			0.195777	0.117466	0.117466	0.0391555	0.117466			0.335833	0.2015	0.2015	0.0671666	0.2015			0.604372	0.362623	0.362623	0.120874	0.362623
FA4G4S1	0.0327441	0.0214709	0.0157622			6	3	4	1	1			0.196465	0.0982323	0.130976	0.0327441	0.0327441			0.128825	0.0644126	0.0858835	0.0214709	0.0214709			0.094573	0.0472865	0.0630487	0.0157622	0.0157622
FA4G4S2	0.0104061	0.0168874	0.0155882			6	3	4	1	2			0.0624367	0.0312184	0.0416245	0.0104061	0.0208122			0.101325	0.0506623	0.0675498	0.0168874	0.0337749			0.0935289	0.0467645	0.0623526	0.0155882	0.0311763
FA4G4S3	0	0.0107234	0.0179405			6	3	4	1	3			0	0	0	0	0			0.0643405	0.0321702	0.0428937	0.0107234	0.0321702			0.107643	0.0538215	0.071762	0.0179405	0.0538215
A2G2	0.044998	0.051734	0.0286117			4	3	2	0	0			0.179992	0.134994	0.089996	0	0			0.206936	0.155202	0.103468	0	0			0.114447	0.0858352	0.0572235	0	0
A2G1S1	0.0100149	0	0.0103785			4	3	1	0	1			0.0400598	0.0300448	0.0100149	0	0.0100149			0	0	0	0	0			0.0415141	0.0311355	0.0103785	0	0.0103785
A2G2S1	0.0216946	0.0365406	0.0307637			4	3	2	0	1			0.0867785	0.0650839	0.0433893	0	0.0216946			0.146162	0.109622	0.0730811	0	0.0365406			0.123055	0.0922911	0.0615274	0	0.0307637
A2G2S2	0	0	0.0155613			4	3	2	0	2			0	0	0	0	0			0	0	0	0	0			0.0622451	0.0466838	0.0311225	0	0.0311225
M4-FA1G1S1	0.0850393	0.0566451	0.035182			3	4	1	1	1			0.255118	0.340157	0.0850393	0.0850393	0.0850393			0.169935	0.22658	0.0566451	0.0566451	0.0566451			0.105546	0.140728	0.035182	0.035182	0.035182
M4-FA2G2S1	0.0199524	0.0116308	0			4	4	2	1	1			0.0798097	0.0798097	0.0399048	0.0199524	0.0199524			0.0465233	0.0465233	0.0232617	0.0116308	0.0116308			0	0	0	0	0
M4-FA2G2S2	0.0309258	0.0213388	0.0228665			4	4	2	1	2			0.123703	0.123703	0.0618515	0.0309258	0.0618515			0.0853552	0.0853552	0.0426776	0.0213388	0.0426776			0.0914659	0.0914659	0.0457329	0.0228665	0.0457329
M4-A2G2S1	0.0111025	0.0252889	0.0163443			4	4	2	0	1			0.0444099	0.0444099	0.022205	0	0.0111025			0.101156	0.101156	0.0505778	0	0.0252889			0.0653773	0.0653773	0.0326886	0	0.0163443
M4-A2G2S2	0	0	0.0190774			4	4	2	0	2			0	0	0	0	0			0	0	0	0	0			0.0763098	0.0763098	0.0381549	0	0.0381549
												Sum	16.1924	12.7467	7.36069	3.77441	2.88508		Sum	15.2866	11.8943	7.17487	3.52427	3.01091		Sum	14.3423	10.6086	7.14312	3.32065	3.95206
Not glycosylated	0	0	0									Average Composition	3.96749	3.12322	1.80353	0.924815	0.706908		Average Composition	4.0028	3.11451	1.87874	0.922827	0.788404		Average Composition	4.12184	3.04882	2.05286	0.954322	1.13578
Sum	4.08126	3.81899	3.47959
SUMMARY
Non-glycosylated	0	0	0
0NeuAc	0.474402	0.447417	0.273467
1NeuAc	0.353883	0.337157	0.357178
2NeuAc	0.162121	0.19503	0.329461
3NeuAc	0.00959396	0.0203955	0.0398941
4NeuAc	0	0	0
	1	1	1
Average NeuAc	0.706908	0.788404	1.13578
High Mannose	0.0536693	0.0474364	0.0109791
Hybrid	0.0360232	0.0300874	0.0268624
Biantennary	0.728616	0.760378	0.803409
Triantennary	0.125418	0.119332	0.135079
Tetraantennary	0.0105728	0.012852	0.0141657
Other	0.0457011	0.0299143	0.00950467
	1	1	1
Fully Gal	0.769874	0.819786	0.906173
Partial Gal	0.135236	0.10007	0.0559853
Other	0.0948894	0.0801441	0.0378415
	1	1	1
Fucosylated	0.924815	0.922827	0.954322
Afucosylated	0.0215154	0.0297365	0.0346986
High Mannose	0.0536693	0.0474364	0.0109791
	1	1	1

## Sheet: N122_Tr
													N122_TR
	PRO1-394	PRO1-412	PRO1-392			HexNAc	Man	Gal	Fuc	NeuAc		PRO1-394	HexNAc	Man	Gal	Fuc	NeuAc		PRO1-412	HexNAc	Man	Gal	Fuc	NeuAc			PRO1-392	HexNAc	Man	Gal	Fuc	NeuAc
FA1G1	0.0116709	0.0154879	0			3	3	1	1	0			0.0350126	0.0350126	0.0116709	0.0116709	0			0.0464636	0.0464636	0.0154879	0.0154879	0				0	0	0	0	0
FA2	0.0600161	0.0415326	0.0216694			4	3	0	1	0			0.240065	0.180048	0	0.0600161	0			0.16613	0.124598	0	0.0415326	0				0.0866775	0.0650081	0	0.0216694	0
FA2G1	0.173584	0.116216	0.0590012			4	3	1	1	0			0.694336	0.520752	0.173584	0.173584	0			0.464863	0.348648	0.116216	0.116216	0				0.236005	0.177004	0.0590012	0.0590012	0
FA2G2	0.61313	0.679541	0.375476			4	3	2	1	0			2.45252	1.83939	1.22626	0.61313	0			2.71817	2.03862	1.35908	0.679541	0				1.5019	1.12643	0.750951	0.375476	0
Man3	0.211735	0.129206	0.0573035			2	3	0	0	0			0.42347	0.635204	0	0	0			0.258412	0.387618	0	0	0				0.114607	0.171911	0	0	0
Man4	0.09901	0.069972	0.0286573			2	4	0	0	0			0.19802	0.39604	0	0	0			0.139944	0.279888	0	0	0				0.0573146	0.114629	0	0	0
Man5	1	0.83248	0.220486			2	5	0	0	0			2	5	0	0	0			1.66496	4.1624	0	0	0				0.440972	1.10243	0	0	0
Man6	0.232823	0.251529	0.0784178			2	6	0	0	0			0.465646	1.39694	0	0	0			0.503057	1.50917	0	0	0				0.156836	0.470507	0	0	0
Man7	0.417733	0.426891	0.0980677			2	7	0	0	0			0.835466	2.92413	0	0	0			0.853782	2.98824	0	0	0				0.196135	0.686474	0	0	0
Man8	0.0161252	0.0216331	0			2	8	0	0	0			0.0322504	0.129002	0	0	0			0.0432662	0.173065	0	0	0				0	0	0	0	0
FA2G1S1	0.0750543	0.0641745	0.0364842			4	3	1	1	1			0.300217	0.225163	0.0750543	0.0750543	0.0750543			0.256698	0.192523	0.0641745	0.0641745	0.0641745				0.145937	0.109453	0.0364842	0.0364842	0.0364842
FA2G2S1	0.574881	0.652964	0.615275			4	3	2	1	1			2.29952	1.72464	1.14976	0.574881	0.574881			2.61185	1.95889	1.30593	0.652964	0.652964				2.4611	1.84583	1.23055	0.615275	0.615275
FA3G3S1	0.0282135	0.0276318	0.0247677			5	3	3	1	1			0.141067	0.0846404	0.0846404	0.0282135	0.0282135			0.138159	0.0828955	0.0828955	0.0276318	0.0276318				0.123839	0.0743032	0.0743032	0.0247677	0.0247677
A1	0.0366291	0.0208082	0			3	3	0	0	0			0.109887	0.109887	0	0	0			0.0624247	0.0624247	0	0	0				0	0	0	0	0
A1G1	0.0689702	0.0692514	0.0406551			3	3	1	0	0			0.20691	0.20691	0.0689702	0	0			0.207754	0.207754	0.0692514	0	0				0.121965	0.121965	0.0406551	0	0
A2	0.210527	0.138659	0.0722387			4	3	0	0	0			0.842106	0.63158	0	0	0			0.554635	0.415976	0	0	0				0.288955	0.216716	0	0	0
A2G1	0.417764	0.270343	0.1633			4	3	1	0	0			1.67106	1.25329	0.417764	0	0			1.08137	0.811028	0.270343	0	0				0.653201	0.489901	0.1633	0	0
A2G2	0.99385	1	0.706107			4	3	2	0	0			3.9754	2.98155	1.9877	0	0			4	3	2	0	0				2.82443	2.11832	1.41221	0	0
A1G1S1	0.0273061	0.0265774	0.0215457			3	3	1	0	1			0.0819184	0.0819184	0.0273061	0	0.0273061			0.0797322	0.0797322	0.0265774	0	0.0265774				0.0646371	0.0646371	0.0215457	0	0.0215457
A2G1S1	0.158706	0.119238	0.0748948			4	3	1	0	1			0.634824	0.476118	0.158706	0	0.158706			0.47695	0.357713	0.119238	0	0.119238				0.299579	0.224684	0.0748948	0	0.0748948
A2G2S1	0.852688	0.913957	1			4	3	2	0	1			3.41075	2.55806	1.70538	0	0.852688			3.65583	2.74187	1.82791	0	0.913957				4	3	2	0	1
A2G2S2	0.08392	0.0784589	0.131841			4	3	2	0	2			0.33568	0.25176	0.16784	0	0.16784			0.313835	0.235377	0.156918	0	0.156918				0.527363	0.395522	0.263682	0	0.263682
A3G3S1	0.0349651	0.0321759	0.0330714			5	3	3	0	1			0.174825	0.104895	0.104895	0	0.0349651			0.160879	0.0965276	0.0965276	0	0.0321759				0.165357	0.0992143	0.0992143	0	0.0330714
A3G3S2	0.0106766	0	0.0132881			5	3	3	0	2			0.0533828	0.0320297	0.0320297	0	0.0213531			0	0	0	0	0				0.0664403	0.0398642	0.0398642	0	0.0265761
M4-A1G1	0.049949	0.0582107	0.0304539			3	4	1	0	0			0.149847	0.199796	0.049949	0	0			0.174632	0.232843	0.0582107	0	0				0.0913617	0.121816	0.0304539	0	0
M4-A2G2	0.0150609	0.0125779	0			4	4	2	0	0			0.0602435	0.0602435	0.0301218	0	0			0.0503114	0.0503114	0.0251557	0	0				0	0	0	0	0
M4-A1G1S1	0.0137281	0.0168694	0.0137496			3	4	1	0	1			0.0411843	0.0549124	0.0137281	0	0.0137281			0.0506082	0.0674776	0.0168694	0	0.0168694				0.0412487	0.0549982	0.0137496	0	0.0137496
M4-A2G2S1	0	0	0.0205786			4	4	2	0	1			0	0	0	0	0			0	0	0	0	0				0.0823144	0.0823144	0.0411572	0	0.0205786
M5-A1G1	0.0547109	0.0692905	0.0264173			3	5	1	0	0			0.164133	0.273555	0.0547109	0	0			0.207871	0.346452	0.0692905	0	0				0.079252	0.132087	0.0264173	0	0
M5-A1G1S1	0.0152305	0.0186174	0.0131695			3	5	1	0	1			0.0456916	0.0761526	0.0152305	0	0.0152305			0.0558521	0.0930868	0.0186174	0	0.0186174				0.0395086	0.0658477	0.0131695	0	0.0131695
												Sum	22.0754	24.4436	7.5553	1.53655	1.96997		Sum	20.9984	23.0916	7.6987	1.59755	2.02912			Sum	14.8669	13.1719	6.39161	1.13267	2.14379
Not glycosylated	0.0952184	0.15662	0.0665987									Average Composition	3.36585	3.72693	1.15196	0.234278	0.300361		Average Composition	3.40095	3.73996	1.2469	0.258742	0.328641			Average Composition	3.73831	3.31208	1.60718	0.284812	0.539059
Sum	6.55866	6.17429	3.97692
SUMMARY
Non-glycosylated	0.0143102	0.024739	0.0164705
0NeuAc	0.714062	0.684067	0.497433
1NeuAc	0.271515	0.303226	0.466074
2NeuAc	0.0144232	0.0127073	0.0364928
3NeuAc	0	0	0
4NeuAc	0	0	0
	1	1	1
Average NeuAc	0.300361	0.328641	0.539059
High Mannose	0.301499	0.280471	0.121434
Hybrid	0.0226692	0.028435	0.0262437
Biantennary	0.642528	0.660008	0.818797
Triantennary	0.0112607	0.00968657	0.017885
Tetraantennary	0	0	0
Other	0.0220436	0.0213992	0.0156405
	1	1	1
Fully Gal	0.525862	0.594661	0.771049
Partial Gal	0.172639	0.124868	0.107518
Other	0.301499	0.280471	0.121434
	1	1	1
Fucosylated	0.234278	0.258742	0.284812
Afucosylated	0.464223	0.460787	0.593754
High Mannose	0.301499	0.280471	0.121434
	1	1	1

## Sheet: N149_Gc
N149_GC
	PRO1-394	PRO1-412	PRO1-392			HexNAc	Man	Gal	Fuc	NeuAc		PRO1-394	HexNAc	Man	Gal	Fuc	NeuAc		PRO1-412	HexNAc	Man	Gal	Fuc	NeuAc			PRO1-392	HexNAc	Man	Gal	Fuc	NeuAc
FA1	0.0518995	0.0315052	0			3	3	0	1	0			0.155699	0.155699	0	0.0518995	0			0.0945155	0.0945155	0	0.0315052	0				0	0	0	0	0
FA1G1	0.0600985	0.0511098	0.0130314			3	3	1	1	0			0.180295	0.180295	0.0600985	0.0600985	0			0.153329	0.153329	0.0511098	0.0511098	0				0.0390941	0.0390941	0.0130314	0.0130314	0
FA2	0.140536	0.0918644	0.0412021			4	3	0	1	0			0.562145	0.421609	0	0.140536	0			0.367457	0.275593	0	0.0918644	0				0.164809	0.123606	0	0.0412021	0
FA2G1	0.272005	0.177809	0.0725854			4	3	1	1	0			1.08802	0.816016	0.272005	0.272005	0			0.711237	0.533428	0.177809	0.177809	0				0.290341	0.217756	0.0725854	0.0725854	0
FA2G2	0.943047	1	0.897767			4	3	2	1	0			3.77219	2.82914	1.88609	0.943047	0			4	3	2	1	0				3.59107	2.6933	1.79553	0.897767	0
FA3	0.0109735	0	0			5	3	0	1	0			0.0548676	0.0329206	0	0.0109735	0			0	0	0	0	0				0	0	0	0	0
FA3G2	0.0993731	0.0580908	0.0256369			5	3	2	1	0			0.496865	0.298119	0.198746	0.0993731	0			0.290454	0.174272	0.116182	0.0580908	0				0.128185	0.0769107	0.0512738	0.0256369	0
FA3G3	0.639998	0.538245	0.619783			5	3	3	1	0			3.19999	1.91999	1.91999	0.639998	0			2.69122	1.61473	1.61473	0.538245	0				3.09891	1.85935	1.85935	0.619783	0
FA4G4	0.0289866	0.0165463	0.0437072			6	3	4	1	0			0.173919	0.0869597	0.115946	0.0289866	0			0.0992779	0.0496389	0.0661853	0.0165463	0				0.262243	0.131122	0.174829	0.0437072	0
Man5	0.529099	0.344174	0.0818105			2	5	0	0	0			1.0582	2.6455	0	0	0			0.688348	1.72087	0	0	0				0.163621	0.409053	0	0	0
Man6	0.0237279	0.0157456	0			2	6	0	0	0			0.0474558	0.142367	0	0	0			0.0314911	0.0944734	0	0	0				0	0	0	0	0
Man7	0.0136895	0	0			2	7	0	0	0			0.027379	0.0958267	0	0	0			0	0	0	0	0				0	0	0	0	0
FA1G1S1	0.0346692	0.0269112	0.0120651			3	3	1	1	1			0.104008	0.104008	0.0346692	0.0346692	0.0346692			0.0807335	0.0807335	0.0269112	0.0269112	0.0269112				0.0361953	0.0361953	0.0120651	0.0120651	0.0120651
FA2G1S1	0.222628	0.166841	0.0885879			4	3	1	1	1			0.89051	0.667883	0.222628	0.222628	0.222628			0.667363	0.500522	0.166841	0.166841	0.166841				0.354352	0.265764	0.0885879	0.0885879	0.0885879
FA2G2S1	1	0.981248	1			4	3	2	1	1			4	3	2	1	1			3.92499	2.94374	1.9625	0.981248	0.981248				4	3	2	1	1
FA2G2S2	0.489437	0.40423	0.728736			4	3	2	1	2			1.95775	1.46831	0.978874	0.489437	0.978874			1.61692	1.21269	0.80846	0.40423	0.80846				2.91495	2.18621	1.45747	0.728736	1.45747
FA3G2S1	0.013163	0	0			5	3	2	1	1			0.0658148	0.0394889	0.0263259	0.013163	0.013163			0	0	0	0	0				0	0	0	0	0
FA3G3S1	0.258024	0.231902	0.352523			5	3	3	1	1			1.29012	0.774072	0.774072	0.258024	0.258024			1.15951	0.695706	0.695706	0.231902	0.231902				1.76262	1.05757	1.05757	0.352523	0.352523
FA3G3S2	0.0915115	0.0788275	0.10965			5	3	3	1	2			0.457557	0.274534	0.274534	0.0915115	0.183023			0.394137	0.236482	0.236482	0.0788275	0.157655				0.548251	0.32895	0.32895	0.10965	0.2193
FA3G3S3	0.0553451	0.0388906	0.0660237			5	3	3	1	3			0.276725	0.166035	0.166035	0.0553451	0.166035			0.194453	0.116672	0.116672	0.0388906	0.116672				0.330119	0.198071	0.198071	0.0660237	0.198071
FA4G4S2	0.0153517	0	0			6	3	4	1	2			0.0921101	0.046055	0.0614067	0.0153517	0.0307034			0	0	0	0	0				0	0	0	0	0
FA4G4S3	0.0175448	0	0.0103496			6	3	4	1	3			0.105269	0.0526345	0.0701793	0.0175448	0.0526345			0	0	0	0	0				0.0620978	0.0310489	0.0413985	0.0103496	0.0310489
A2G2	0.0319736	0.0292312	0.0164485			4	3	2	0	0			0.127895	0.0959209	0.0639473	0	0			0.116925	0.0876936	0.0584624	0	0				0.0657939	0.0493454	0.0328969	0	0
A2G2S1	0.0432331	0.0426678	0.0390767			4	3	2	0	1			0.172932	0.129699	0.0864662	0	0.0432331			0.170671	0.128003	0.0853356	0	0.0426678				0.156307	0.11723	0.0781534	0	0.0390767
A2G2S2	0.0130913	0.0150342	0.0259061			4	3	2	0	2			0.0523653	0.0392739	0.0261826	0	0.0261826			0.0601368	0.0451026	0.0300684	0	0.0300684				0.103624	0.0777182	0.0518121	0	0.0518121
M4-FA1G1	0.0195077	0.0190767	0			3	4	1	1	0			0.0585232	0.0780309	0.0195077	0.0195077	0			0.05723	0.0763067	0.0190767	0.0190767	0				0	0	0	0	0
M4-A2G2S2	0.0209685	0.0167452	0.0221971			4	4	2	0	2			0.0838739	0.0838739	0.0419369	0	0.0419369			0.0669808	0.0669808	0.0334904	0	0.0334904				0.0887884	0.0887884	0.0443942	0	0.0443942
												Sum	20.5525	16.6443	9.29965	4.4641	3.05111		Sum	17.6374	13.9015	8.26602	3.9131	2.59592			Sum	18.1614	12.9871	9.35797	4.08165	3.49435
Deglycosylated	0	0	0									Average Composition	3.99863	3.23826	1.80931	0.868522	0.593614		Average Composition	4.02984	3.17625	1.88864	0.894076	0.593122			Average Composition	4.25615	3.04355	2.19306	0.956542	0.818908
Sum	5.13988	4.3767	4.26709
SUMMARY
Non-glycosylated	0	0	0
0NeuAc	0.557389	0.542281	0.424639
1NeuAc	0.305788	0.331202	0.349712
2NeuAc	0.122641	0.117631	0.207751
3NeuAc	0.0141812	0.00888583	0.0178982
4NeuAc	0	0	0
	1	1	1
Average NeuAc	0.593614	0.593122	0.818908
High Mannose	0.11022	0.0822355	0.0191725
Hybrid	0.00787492	0.00818469	0.00520193
Biantennary	0.614012	0.66464	0.682037
Triantennary	0.227318	0.216135	0.275039
Tetraantennary	0.0120398	0.00378055	0.0126683
Other	0.0285351	0.0250248	0.00588141
	1	1	1
Fully Gal	0.724202	0.789373	0.92219
Partial Gal	0.157704	0.113009	0.0534351
Other	0.118095	0.0976186	0.0243744
	1	1	1
Fucosylated	0.868522	0.894076	0.956542
Afucosylated	0.0212586	0.0236887	0.0242855
High Mannose	0.11022	0.0822355	0.0191725
	1	1	1

## Sheet: N165_Tr
N165_Tr
	PRO1-394	PRO1-412	PRO1-392			HexNAc	Man	Gal	Fuc	NeuAc		PRO1-394	HexNAc	Man	Gal	Fuc	NeuAc		PRO1-412	HexNAc	Man	Gal	Fuc	NeuAc			PRO1-392	HexNAc	Man	Gal	Fuc	NeuAc
FA1G1	0.0190235	0.019123	0			3	3	1	1	0			0.0570706	0.0570706	0.0190235	0.0190235	0			0.0573689	0.0573689	0.019123	0.019123	0				0	0	0	0	0
FA2	0.050361	0.0355918	0.0175024			4	3	0	1	0			0.201444	0.151083	0	0.050361	0			0.142367	0.106775	0	0.0355918	0				0.0700098	0.0525073	0	0.0175024	0
FA2G1	0.0841091	0.0465143	0.0119351			4	3	1	1	0			0.336437	0.252327	0.0841091	0.0841091	0			0.186057	0.139543	0.0465143	0.0465143	0				0.0477402	0.0358052	0.0119351	0.0119351	0
FA2G2	0.870353	0.947321	0.414983			4	3	2	1	0			3.48141	2.61106	1.74071	0.870353	0			3.78928	2.84196	1.89464	0.947321	0				1.65993	1.24495	0.829966	0.414983	0
FA3G2	0.0174408	0	0			5	3	2	1	0			0.0872038	0.0523223	0.0348815	0.0174408	0			0	0	0	0	0				0	0	0	0	0
FA3G3	0.166792	0.143687	0.0863886			5	3	3	1	0			0.833961	0.500377	0.500377	0.166792	0			0.718435	0.431061	0.431061	0.143687	0				0.431943	0.259166	0.259166	0.0863886	0
FA4G1	0.0165439	0.0166229	0.0257209			6	3	1	1	0			0.0992632	0.0496316	0.0165439	0.0165439	0			0.0997374	0.0498687	0.0166229	0.0166229	0				0.154326	0.0771628	0.0257209	0.0257209	0
Man3	0.166017	0.0946561	0.0503975			2	3	0	0	0			0.332034	0.498052	0	0	0			0.189312	0.283968	0	0	0				0.100795	0.151193	0	0	0
Man4	0.176376	0.127205	0.0593321			2	4	0	0	0			0.352751	0.705502	0	0	0			0.254411	0.508821	0	0	0				0.118664	0.237328	0	0	0
Man5	0.867592	0.744245	0.163965			2	5	0	0	0			1.73518	4.33796	0	0	0			1.48849	3.72122	0	0	0				0.327929	0.819823	0	0	0
Man6	0.294791	0.389821	0.101118			2	6	0	0	0			0.589581	1.76874	0	0	0			0.779642	2.33893	0	0	0				0.202235	0.606706	0	0	0
Man7	0.179105	0.20599	0.108137			2	7	0	0	0			0.35821	1.25373	0	0	0			0.411981	1.44193	0	0	0				0.216273	0.756957	0	0	0
Man8	0.070738	0.118993	0.092718			2	8	0	0	0			0.141476	0.565904	0	0	0			0.237986	0.951945	0	0	0				0.185436	0.741744	0	0	0
FA2G2S1	1	1	1			4	3	2	1	1			4	3	2	1	1			4	3	2	1	1				4	3	2	1	1
FA2G2S2	0.262842	0.304592	0.560246			4	3	2	1	2			1.05137	0.788525	0.525684	0.262842	0.525684			1.21837	0.913777	0.609185	0.304592	0.609185				2.24098	1.68074	1.12049	0.560246	1.12049
FA3G3S1	0.211056	0.147458	0.121054			5	3	3	1	1			1.05528	0.633169	0.633169	0.211056	0.211056			0.737291	0.442374	0.442374	0.147458	0.147458				0.60527	0.363162	0.363162	0.121054	0.121054
FA3G3S2	0.131572	0.123436	0.121956			5	3	3	1	2			0.657862	0.394717	0.394717	0.131572	0.263145			0.617181	0.370309	0.370309	0.123436	0.246872				0.609781	0.365869	0.365869	0.121956	0.243912
FA3G3S3	0.0625327	0.0728588	0.128224			5	3	3	1	3			0.312663	0.187598	0.187598	0.0625327	0.187598			0.364294	0.218576	0.218576	0.0728588	0.218576				0.641121	0.384672	0.384672	0.128224	0.384672
FA4G1S1	0	0	0.016926			6	3	1	1	1			0	0	0	0	0			0	0	0	0	0				0.101556	0.050778	0.016926	0.016926	0.016926
FA4G4S1	0.0130781	0	0			6	3	4	1	1			0.0784686	0.0392343	0.0523124	0.0130781	0.0130781			0	0	0	0	0				0	0	0	0	0
FA4G4S2	0.0290828	0.0167116	0.0250826			6	3	4	1	2			0.174497	0.0872485	0.116331	0.0290828	0.0581657			0.10027	0.0501348	0.0668463	0.0167116	0.0334232				0.150496	0.0752479	0.100331	0.0250826	0.0501653
FA4G4S3	0	0	0.0261946			6	3	4	1	3			0	0	0	0	0			0	0	0	0	0				0.157168	0.0785838	0.104778	0.0261946	0.0785838
A1G1	0	0.0128265	0			3	3	1	0	0			0	0	0	0	0			0.0384794	0.0384794	0.0128265	0	0				0	0	0	0	0
A2G2	0.0731602	0.0989408	0.0589253			4	3	2	0	0			0.292641	0.219481	0.14632	0	0			0.395763	0.296823	0.197882	0	0				0.235701	0.176776	0.117851	0	0
A4	0.0214056	0.0222308	0			6	3	0	0	0			0.128433	0.0642167	0	0	0			0.133385	0.0666923	0	0	0				0	0	0	0	0
A2G2S1	0.0312725	0.0553514	0.115753			4	3	2	0	1			0.12509	0.0938174	0.0625449	0	0.0312725			0.221406	0.166054	0.110703	0	0.0553514				0.463013	0.34726	0.231507	0	0.115753
A2G2S2	0.0236778	0.0309703	0.0600861			4	3	2	0	2			0.0947111	0.0710333	0.0473555	0	0.0473555			0.123881	0.0929109	0.0619406	0	0.0619406				0.240345	0.180258	0.120172	0	0.120172
M5-FA1G1	0.0113521	0.013071	0			3	5	1	1	0			0.0340564	0.0567606	0.0113521	0.0113521	0			0.0392129	0.0653548	0.013071	0.013071	0				0	0	0	0	0
M6-FA2G2	0.0308735	0.0130603	0			4	6	2	1	0			0.123494	0.185241	0.0617469	0.0308735	0			0.0522411	0.0783617	0.0261206	0.0130603	0				0	0	0	0	0
M4-A2G2	0.0833691	0.0642692	0.0256844			4	4	2	0	0			0.333476	0.333476	0.166738	0	0			0.257077	0.257077	0.128538	0	0				0.102737	0.102737	0.0513687	0	0
M4-A2G2S1	0.0257075	0.0106941	0			4	4	2	0	1			0.10283	0.10283	0.051415	0	0.0257075			0.0427763	0.0427763	0.0213881	0	0.0106941				0	0	0	0	0
M4-A2G2S2	0.0115088	0	0.0327187			4	4	2	0	2			0.0460351	0.0460351	0.0230176	0	0.0230176			0	0	0	0	0				0.130875	0.130875	0.0654375	0	0.0654375
M5-A1G1	0	0.0158735	0			3	5	1	0	0			0	0	0	0	0			0.0476204	0.0793673	0.0158735	0	0				0	0	0	0	0
												Sum	17.2169	19.1072	6.87594	2.97701	2.38608		Sum	16.7443	19.0525	6.7036	2.90005	2.3835			Sum	13.1943	11.9203	6.16935	2.55621	3.31717
Not glycosylated	0.125245	0.193914	0.115983									Average Composition	3.44219	3.82011	1.37471	0.595196	0.477051		Average Composition	3.42271	3.89452	1.37029	0.5928	0.487213			Average Composition	3.85231	3.48033	1.80125	0.746329	0.968503
Sum	5.00173	4.89212	3.42505
SUMMARY
Non-glycosylated	0.0244286	0.0381268	0.0327539
0NeuAc	0.639659	0.639814	0.355267
1NeuAc	0.256134	0.248053	0.366048
2NeuAc	0.0917049	0.0972402	0.2336
3NeuAc	0.0125022	0.0148931	0.0450851
4NeuAc	0	0	0
	1	1	1
Average NeuAc	0.477051	0.487213	0.968503
High Mannose	0.350802	0.343596	0.168075
Hybrid	0.0325509	0.0239095	0.0170518
Biantennary	0.478989	0.514968	0.653839
Triantennary	0.117838	0.0996379	0.133611
Tetraantennary	0.0160165	0.0113581	0.0274227
Other	0.00380339	0.0065308	0
	1	1	1
Fully Gal	0.578688	0.607769	0.793827
Partial Gal	0.0379589	0.0247254	0.0210463
Other	0.383353	0.367505	0.185127
	1	1	1
Fucosylated	0.595196	0.5928	0.746329
Afucosylated	0.0540016	0.0636037	0.0855953
High Mannose	0.350802	0.343596	0.168075
	1	1	1

## Sheet: N165_Gc
N165_GC
	PRO1-394	PRO1-412	PRO1-392			HexNAc	Man	Gal	Fuc	NeuAc		PRO1-394	HexNAc	Man	Gal	Fuc	NeuAc		PRO1-412	HexNAc	Man	Gal	Fuc	NeuAc			PRO1-392	HexNAc	Man	Gal	Fuc	NeuAc
FA1G1	0.0503357	0.0448405	0.0183883			3	3	1	1	0			0.151007	0.151007	0.0503357	0.0503357	0			0.134522	0.134522	0.0448405	0.0448405	0				0.055165	0.055165	0.0183883	0.0183883	0
FA2	0.0611077	0.0416292	0.0273409			4	3	0	1	0			0.244431	0.183323	0	0.0611077	0			0.166517	0.124888	0	0.0416292	0				0.109364	0.0820227	0	0.0273409	0
FA2G1	0.093399	0.0633667	0.037166			4	3	1	1	0			0.373596	0.280197	0.093399	0.093399	0			0.253467	0.1901	0.0633667	0.0633667	0				0.148664	0.111498	0.037166	0.037166	0
FA2G2	1	1	0.776038			4	3	2	1	0			4	3	2	1	0			4	3	2	1	0				3.10415	2.32811	1.55208	0.776038	0
FA3G2	0.0292104	0.0176142	0			5	3	2	1	0			0.146052	0.0876312	0.0584208	0.0292104	0			0.0880708	0.0528425	0.0352283	0.0176142	0				0	0	0	0	0
FA3G3	0.150402	0.126215	0.108741			5	3	3	1	0			0.752012	0.451207	0.451207	0.150402	0			0.631075	0.378645	0.378645	0.126215	0				0.543705	0.326223	0.326223	0.108741	0
FA4G4	0.0263031	0.0200074	0.0187586			6	3	4	1	0			0.157819	0.0789094	0.105213	0.0263031	0			0.120044	0.0600222	0.0800296	0.0200074	0				0.112551	0.0562757	0.0750343	0.0187586	0
Man3	0.114323	0.0518191	0.0332143			2	3	0	0	0			0.228646	0.342969	0	0	0			0.103638	0.155457	0	0	0				0.0664287	0.099643	0	0	0
Man4	0.142552	0.093352	0.0544086			2	4	0	0	0			0.285104	0.570208	0	0	0			0.186704	0.373408	0	0	0				0.108817	0.217634	0	0	0
Man5	0.652005	0.507209	0.140366			2	5	0	0	0			1.30401	3.26002	0	0	0			1.01442	2.53605	0	0	0				0.280732	0.701829	0	0	0
Man6	0.244647	0.2765	0.0973064			2	6	0	0	0			0.489293	1.46788	0	0	0			0.553001	1.659	0	0	0				0.194613	0.583838	0	0	0
Man7	0.0378211	0.0470792	0.0197674			2	7	0	0	0			0.0756422	0.264748	0	0	0			0.0941583	0.329554	0	0	0				0.0395348	0.138372	0	0	0
Man8	0.0195975	0.0232495	0.0127104			2	8	0	0	0			0.039195	0.15678	0	0	0			0.046499	0.185996	0	0	0				0.0254208	0.101683	0	0	0
FA1G1S1	0.0246729	0.0210065	0.0126003			3	3	1	1	1			0.0740186	0.0740186	0.0246729	0.0246729	0.0246729			0.0630194	0.0630194	0.0210065	0.0210065	0.0210065				0.0378009	0.0378009	0.0126003	0.0126003	0.0126003
FA2G1S1	0.0278355	0.0190533	0.0132821			4	3	1	1	1			0.111342	0.0835066	0.0278355	0.0278355	0.0278355			0.076213	0.0571598	0.0190533	0.0190533	0.0190533				0.0531284	0.0398463	0.0132821	0.0132821	0.0132821
FA2G2S1	0.84742	0.805693	1			4	3	2	1	1			3.38968	2.54226	1.69484	0.84742	0.84742			3.22277	2.41708	1.61139	0.805693	0.805693				4	3	2	1	1
FA2G2S2	0.300853	0.282728	0.528155			4	3	2	1	2			1.20341	0.902558	0.601705	0.300853	0.601705			1.13091	0.848184	0.565456	0.282728	0.565456				2.11262	1.58446	1.05631	0.528155	1.05631
FA3G1S1	0	0.0127634	0			5	3	1	1	1			0	0	0	0	0			0.063817	0.0382902	0.0127634	0.0127634	0.0127634				0	0	0	0	0
FA3G2S1	0.0209981	0.0124291	0			5	3	2	1	1			0.10499	0.0629942	0.0419961	0.0209981	0.0209981			0.0621457	0.0372874	0.0248583	0.0124291	0.0124291				0	0	0	0	0
FA3G3S1	0.218987	0.162998	0.176643			5	3	3	1	1			1.09494	0.656961	0.656961	0.218987	0.218987			0.81499	0.488994	0.488994	0.162998	0.162998				0.883216	0.52993	0.52993	0.176643	0.176643
FA3G3S2	0.226538	0.171087	0.226256			5	3	3	1	2			1.13269	0.679614	0.679614	0.226538	0.453076			0.855436	0.513262	0.513262	0.171087	0.342174				1.13128	0.678769	0.678769	0.226256	0.452513
FA3G3S3	0.109747	0.0839805	0.174011			5	3	3	1	3			0.548733	0.32924	0.32924	0.109747	0.32924			0.419903	0.251942	0.251942	0.0839805	0.251942				0.870053	0.522032	0.522032	0.174011	0.522032
FA4G4S1	0.0457843	0.0305067	0.0336267			6	3	4	1	1			0.274706	0.137353	0.183137	0.0457843	0.0457843			0.18304	0.09152	0.122027	0.0305067	0.0305067				0.20176	0.10088	0.134507	0.0336267	0.0336267
FA4G4S2	0.0532957	0.0343678	0.0497659			6	3	4	1	2			0.319774	0.159887	0.213183	0.0532957	0.106591			0.206207	0.103103	0.137471	0.0343678	0.0687355				0.298595	0.149298	0.199064	0.0497659	0.0995318
FA4G4S3	0.0266609	0.0123303	0.034828			6	3	4	1	3			0.159965	0.0799826	0.106643	0.0266609	0.0799826			0.0739817	0.0369908	0.0493211	0.0123303	0.0369908				0.208968	0.104484	0.139312	0.034828	0.104484
A1G1	0.0179367	0.0154966	0.0125132			3	3	1	0	0			0.05381	0.05381	0.0179367	0	0			0.0464898	0.0464898	0.0154966	0	0				0.0375397	0.0375397	0.0125132	0	0
A2G2	0.0747175	0.0902275	0.0756651			4	3	2	0	0			0.29887	0.224152	0.149435	0	0			0.36091	0.270682	0.180455	0	0				0.30266	0.226995	0.15133	0	0
A1G1S1	0.0153702	0.01297	0.0133489			3	3	1	0	1			0.0461106	0.0461106	0.0153702	0	0.0153702			0.03891	0.03891	0.01297	0	0.01297				0.0400467	0.0400467	0.0133489	0	0.0133489
A2G2S1	0.089932	0.0983627	0.125977			4	3	2	0	1			0.359728	0.269796	0.179864	0	0.089932			0.393451	0.295088	0.196725	0	0.0983627				0.503906	0.37793	0.251953	0	0.125977
A2G2S2	0.0406593	0.0454232	0.0827025			4	3	2	0	2			0.162637	0.121978	0.0813185	0	0.0813185			0.181693	0.13627	0.0908463	0	0.0908463				0.33081	0.248108	0.165405	0	0.165405
A3G3S1	0.0134799	0.0113942	0.0128449			5	3	3	0	1			0.0673995	0.0404397	0.0404397	0	0.0134799			0.056971	0.0341826	0.0341826	0	0.0113942				0.0642244	0.0385346	0.0385346	0	0.0128449
A3G3S2	0	0	0.0143169			5	3	3	0	2			0	0	0	0	0			0	0	0	0	0				0.0715845	0.0429507	0.0429507	0	0.0286338
M4-FA1G1	0.0131125	0.0149282	0			3	4	1	1	0			0.0393374	0.0524499	0.0131125	0.0131125	0			0.0447846	0.0597128	0.0149282	0.0149282	0				0	0	0	0	0
M4-FA2G2	0.0196593	0.0211745	0.0205282			4	4	2	1	0			0.0786374	0.0786374	0.0393187	0.0196593	0			0.084698	0.084698	0.042349	0.0211745	0				0.0821128	0.0821128	0.0410564	0.0205282	0
M4-FA2G2S1	0.0106121	0	0.0146025			4	4	2	1	1			0.0424485	0.0424485	0.0212242	0.0106121	0.0106121			0	0	0	0	0				0.05841	0.05841	0.029205	0.0146025	0.0146025
M5-FA1G1	0.0275766	0.0291007	0.0240915			3	5	1	1	0			0.0827298	0.137883	0.0275766	0.0275766	0			0.087302	0.145503	0.0291007	0.0291007	0				0.0722745	0.120457	0.0240915	0.0240915	0
M5-FA1G1S1	0.0174182	0.017531	0.028634			3	5	1	1	1			0.0522547	0.0870912	0.0174182	0.0174182	0.0174182			0.0525931	0.0876552	0.017531	0.017531	0.017531				0.085902	0.14317	0.028634	0.028634	0.028634
M4-A1G1	0.0119969	0.011869	0			3	4	1	0	0			0.0359906	0.0479874	0.0119969	0	0			0.0356071	0.0474761	0.011869	0	0				0	0	0	0	0
M4-A2G2S1	0.0452875	0.0547094	0.0602653			4	4	2	0	1			0.18115	0.18115	0.090575	0	0.0452875			0.218837	0.218837	0.109419	0	0.0547094				0.241061	0.241061	0.120531	0	0.0602653
M4-A2G2S2	0	0	0.0230579			4	4	2	0	2			0	0	0	0	0			0	0	0	0	0				0.0922316	0.0922316	0.0461158	0	0.0461158
M5-A1G1	0.0246344	0.0274214	0.0140519			3	5	1	0	0			0.0739031	0.123172	0.0246344	0	0			0.0822643	0.137107	0.0274214	0	0				0.0421558	0.0702596	0.0140519	0	0
M5-A1G1S1	0.0129346	0.0124937	0.0114786			3	5	1	0	1			0.0388039	0.0646732	0.0129346	0	0.0129346			0.0374812	0.0624687	0.0124937	0	0.0124937				0.0344358	0.0573931	0.0114786	0	0.0114786
												Sum	18.2749	17.575	8.06156	3.40193	3.04265		Sum	16.2865	15.7924	7.21544	3.04535	2.62806			Sum	16.6459	13.427	8.28589	3.32346	3.97833
Not glycosylated	0.0559985	0.0761908	0.0549709									Average Composition	3.68458	3.54348	1.62537	0.685897	0.613459		Average Composition	3.68063	3.56896	1.63063	0.688226	0.593921			Average Composition	4.03298	3.2531	2.00751	0.805208	0.96387
Sum	4.95982	4.42493	4.12745
SUMMARY
Non-glycosylated	0.0111644	0.0169271	0.0131433
0NeuAc	0.566822	0.570201	0.361253
1NeuAc	0.2804	0.287442	0.364221
2NeuAc	0.125276	0.120591	0.223929
3NeuAc	0.0275025	0.0217655	0.0505975
4NeuAc	0	0	0
	1	1	1
Average NeuAc	0.613459	0.593921	0.96387
High Mannose	0.244151	0.225814	0.0866813
Hybrid	0.0369433	0.0427641	0.0476589
Biantennary	0.511293	0.552887	0.645998
Triantennary	0.155119	0.135252	0.172701
Tetraantennary	0.0306551	0.0219692	0.0331873
Other	0.0218386	0.0213142	0.0137738
	1	1	1
Fully Gal	0.672019	0.693714	0.846813
Partial Gal	0.0468869	0.0377082	0.0188467
Other	0.281094	0.268578	0.13434
	1	1	1
Fucosylated	0.685897	0.688226	0.805208
Afucosylated	0.0699519	0.0859602	0.108111
High Mannose	0.244151	0.225814	0.0866813
	1	1	1

## Sheet: N234_Tr
N234_Tr
	PRO1-394	PRO1-412	PRO1-392			HexNAc	Man	Gal	Fuc	NeuAc		PRO1-394	HexNAc	Man	Gal	Fuc	NeuAc		PRO1-412	HexNAc	Man	Gal	Fuc	NeuAc			PRO1-392	HexNAc	Man	Gal	Fuc	NeuAc
FA2	0.024586	0.0194473	0.0354808			4	3	0	1	0			0.0983439	0.0737579	0	0.024586	0			0.0777891	0.0583418	0	0.0194473	0				0.141923	0.106443	0	0.0354808	0
FA2G1	0.0121304	0.0124441	0.0217375			4	3	1	1	0			0.0485215	0.0363912	0.0121304	0.0121304	0			0.0497765	0.0373324	0.0124441	0.0124441	0				0.0869502	0.0652126	0.0217375	0.0217375	0
FA2G2	0.0159874	0.0216722	0.0369159			4	3	2	1	0			0.0639498	0.0479623	0.0319749	0.0159874	0			0.0866888	0.0650166	0.0433444	0.0216722	0				0.147664	0.110748	0.0738319	0.0369159	0
Man3	0.0897329	0.0972086	0.198888			2	3	0	0	0			0.179466	0.269199	0	0	0			0.194417	0.291626	0	0	0				0.397776	0.596665	0	0	0
Man4	0.58219	0.554336	0.899476			2	4	0	0	0			1.16438	2.32876	0	0	0			1.10867	2.21734	0	0	0				1.79895	3.5979	0	0	0
Man5	0.578891	0.501348	0.633825			2	5	0	0	0			1.15778	2.89445	0	0	0			1.0027	2.50674	0	0	0				1.26765	3.16913	0	0	0
Man6	0.161761	0.189709	0.283736			2	6	0	0	0			0.323522	0.970565	0	0	0			0.379419	1.13826	0	0	0				0.567472	1.70242	0	0	0
Man7	0.346074	0.37887	0.48353			2	7	0	0	0			0.692148	2.42252	0	0	0			0.757739	2.65209	0	0	0				0.96706	3.38471	0	0	0
Man8	1	1	1			2	8	0	0	0			2	8	0	0	0			2	8	0	0	0				2	8	0	0	0
Man9	0.82537	0.778333	0.776006			2	9	0	0	0			1.65074	7.42833	0	0	0			1.55667	7.005	0	0	0				1.55201	6.98406	0	0	0
FA2G2S1	0	0	0.0108268			4	3	2	1	1			0	0	0	0	0			0	0	0	0	0				0.0433073	0.0324805	0.0216536	0.0108268	0.0108268
A1G1	0	0	0.0320789			3	3	1	0	0			0	0	0	0	0			0	0	0	0	0				0.0962367	0.0962367	0.0320789	0	0
A2	0.0438512	0.0382217	0.0905727			4	3	0	0	0			0.175405	0.131553	0	0	0			0.152887	0.114665	0	0	0				0.362291	0.271718	0	0	0
A2G1	0.0258401	0.0245719	0.0838613			4	3	1	0	0			0.10336	0.0775203	0.0258401	0	0			0.0982876	0.0737157	0.0245719	0	0				0.335445	0.251584	0.0838613	0	0
A2G2	0	0	0.0227986			4	3	2	0	0			0	0	0	0	0			0	0	0	0	0				0.0911944	0.0683958	0.0455972	0	0
A2G2S1	0	0	0.0104898			4	3	2	0	1			0	0	0	0	0			0	0	0	0	0				0.0419591	0.0314693	0.0209795	0	0.0104898
M4-A1G1	0	0	0.0269789			3	4	1	0	0			0	0	0	0	0			0	0	0	0	0				0.0809366	0.107916	0.0269789	0	0
												Sum	7.65762	24.681	0.0699454	0.0527038	0		Sum	7.46504	24.1601	0.0803604	0.0535636	0			Sum	9.97883	28.5771	0.326719	0.104961	0.0213166
Not glycosylated	0.0567262	0.114256	0.126762									Average Composition	2.06605	6.659	0.0188714	0.0142196	0		Average Composition	2.06435	6.68115	0.0222226	0.0148123	0			Average Composition	2.14728	7.9026	0.0903496	0.0290256	0.00589481
Sum	3.70641	3.61616	4.6472
SUMMARY
Non-glycosylated	0.0150742	0.0306281	0.0265528
0NeuAc	1	1	0.995413
1NeuAc	0	0	0.00458697
2NeuAc	0	0	0
3NeuAc	0	0	0
4NeuAc	0	0	0
Average NeuAc	0	0	0.00458697
High Mannose	0.966977	0.967823	0.920008
Hybrid	0	0	0.0058054
Biantennary	0.0330225	0.032177	0.0672842
Triantennary	0	0	0
Tetraantennary	0	0	0
Other	0	0	0.00690284
	1	1	1
Fully Gal	0.00431345	0.00599315	0.0243394
Partial Gal	0.0287091	0.0261838	0.0498477
Other	0.966977	0.967823	0.925813
	1	1	1
Fucosylated	0.0142196	0.0148123	0.0225859
Afucosylated	0.0188029	0.0173647	0.0574066
High Mannose	0.966977	0.967823	0.920008
	1	1	1

[truncated: 19 more sheets: N282_Tr, N331_Gc, N343_AL, N603_AL, N616_AL1, N616_AL2, N657_AL1, N657_AL3, N717_AL, N801_Tr, N1074_Tr, N1098_Tr, N1158_Gc, N1173_AL, N1194_Tr, 392_Monosaccharide, 394_Monosaccharide, 412_Monosaccharide, Glycans]
